# Supplementary material for: Age-associated nicotinamide adenine dinucleotide decline drives CAR-T cell failure
Source: Nat Cancer. 2025 May 20;6(9):1524–36. doi: 10.1038/s43018-025-00982-7 (PMC12463664; doi:10.1038/s43018-025-00982-7)
Supplement: Supplementary file 2 — Supplementary Table 1: Metabolomic raw data. Supplementary Table 2: Sequence for CD38 OE vector. [file 43018_2025_982_MOESM2_ESM.xlsx]

## Sheet: SupplementaryTable_1
Metabolites	Ionization mode	Pathway	Two factors ANOVA on log10 transformed data. Correction for multiple testing with Benjamini-Hochberg method							Peak Area (Ion counts)
			Interaction of Age and CD		Age		CD
			pvalue.Age.CD	padj.Age.CD	pvalue.Age	padj.Age	pvalue.CD	padj.CD		NV_MPTA_032019_WT_Young_female_S5_CD8_10	NV_MPTA_032019_WT_Old_female_S2_CD8_17	NV_MPTA_032019_WT_Old_female_S3_CD8_18	NV_MPTA_032019_WT_Young_female_S4_CD8_9	NV_MPTA_032019_WT_Old_female_S4_CD8_19	NV_MPTA_032019_WT_Young_female_S2_CD8_7	NV_MPTA_032019_WT_Old_female_S1_CD8_16	NV_MPTA_032019_WT_Old_female_S5_CD8_20	NV_MPTA_032019_WT_Young_female_S3_CD8_8	NV_MPTA_032019_WT_Young_female_S1_CD8_6
2-HYDROXYBUTYRATE	negative	Propanoate metabolism	0.496259	0.696244	0.0356758	0.0762164	0.433852	0.80307		2192.34	1716.52	1875.39	1976.66	1665.67	1815.69	1879.13	1830.35	1877.29	2314.4
2-PHOSPHOGLYCERATE/3-PHOSPHOGLYCERATE	negative	Glycolysis	0.378422	0.628306	0.311638	0.40686	0.758666	0.880427		4757.92	4297.47	4501.9	3445.9	2622.14	3919.87	4013.42	3969.8	4376.09	3901.49
4-ACETAMIDOBUTANOATE	positive	Arginine and proline metabolism	0.0414132	0.194642	0.984687	0.984687	0.210627	0.539039		3217.97	1853.54	2303.31	5484.85	2194.76	4279.23	3046.58	3762.6	2133.57	3492.29
4-GUANIDINOBUTANOATE	positive	Arginine and proline metabolism	0.968915	0.978997	0.235525	0.340605	0.735285	0.86396		148602	91727.6	106922	101183	67778.7	82927.8	63594.6	103438	98068.8	103128
4-HYDROXY-PROLINE	positive	Arginine and proline metabolism	0.00156819	0.0368525	0.446037	0.559034	0.0049419	0.0464538		1275.97	714.827	633.063	1167.8	371.694	1045	497.816	964.506	1066.23	1123.98
ACETYLCARNITINE	positive	Beta-oxidation	0.000467407	0.0368525	1.51766e-06	1.78324e-05	6.02938e-05	0.00435315		8.14876e+06	7.20795e+06	9.06696e+06	5.18685e+06	7.19177e+06	4.70504e+06	4.17948e+06	1.03703e+07	5.14071e+06	5.49958e+06
ADENOSINE	positive	Purine metabolism	0.0292686	0.171953	0.000570003	0.00268476	0.0040011	0.0417893		512744	426689	423028	446953	357972	394108	632295	577261	367262	325063
ADENOSINE 3',5'-DIPHOSPHATE	negative	Purine metabolism	0.402024	0.640513	0.701321	0.811492	0.717386	0.86396		82949.2	56801.9	70663.8	55924.2	32085.7	72215.5	75300.4	56852.6	86592.4	68445.8
ADENOSINE DIPHOSPHATE RIBOSE	positive	Purine metabolism	0.189336	0.468358	4.45213e-10	4.185e-08	0.00644445	0.0550707		1422.05	3477.65	4192.43	1546.56	3146.31	1258.01	3587.92	5029.69	1311.03	1247.96
ADIPATE	negative	Caprolactam degradation	0.128622	0.390014	0.0670335	0.128595	0.78437	0.888323		2669.5	1942.18	2101	2169.96	2856.09	3179.62	2176.94	2730.71	2286.05	2147.75
ADP	negative	OXOPHOS	0.461417	0.688463	0.71653	0.811492	0.795659	0.89038		446420	260511	357332	264798	133808	335940	361331	232749	382207	330599
ALANINE	positive	Alanine, aspartate and glutamate metabolism	0.529885	0.71156	0.000602207	0.00269559	0.303955	0.649358		17996.7	9578.79	10427.2	14683.3	10502.5	14627.5	9674.87	15124.6	13014.4	13573.4
ALLOTHREONINE/THREONINE	negative	Glycine, serine and threonine metabolism	0.154476	0.414878	0.0508938	0.106312	0.77048	0.883233		5117.32	4705.81	6185.77	4159.12	4657.3	4663.85	4917.4	7386.35	4042.59	4174.85
ALLOTHREONINE/THREONINE/HOMOSERINE	positive	Glycine, serine and threonine metabolism	0.0537666	0.232956	0.848449	0.896115	0.145541	0.427528		7583.31	6626.54	6995.5	5911.14	6208.38	7045.63	5818.9	8502.55	5310.16	5169.62
AMP	negative	OXOPHOS	0.857157	0.905312	5.23198e-09	2.45903e-07	0.145517	0.427528		231602	691696	873500	189731	639543	238520	733118	1.56189e+06	280433	181263
ARGININE	positive	Urea cycle	0.659261	0.774631	0.170275	0.262391	0.852057	0.920036		207236	145721	189855	127926	113408	136030	123147	244557	153298	145935
ASPARAGINE	positive	Alanine, aspartate and glutamate metabolism	0.577278	0.743344	0.0149665	0.0360732	0.637299	0.859522		1295.63	377.883	552.215	661.184	515.425	830.253	495.147	573.82	684.266	589.335
ASPARTATE	negative	Alanine, aspartate and glutamate metabolism	0.187095	0.468358	0.0600441	0.122699	0.491374	0.82979		931363	709243	674590	600170	598383	539240	562968	883586	734193	696273
BETAINE	positive	Glycine, serine and threonine metabolism	0.0330539	0.182364	0.133563	0.220261	0.00957924	0.0692652		3.42389e+06	1.59816e+06	2.10615e+06	2.75535e+06	1.51957e+06	2.37151e+06	854088	2.18848e+06	2.33811e+06	2.64068e+06
BUTYRYLCARNITINE	positive	Beta-oxidation	0.00762432	0.0895858	0.00216593	0.00783068	0.0519062	0.256799		133376	180713	227896	147792	171246	135062	180159	236911	117739	133219
CARNITINE	positive	Beta-oxidation	0.513894	0.70954	0.0184133	0.0432713	0.000182984	0.00435315		946635	802956	835284	599201	631159	545128	510027	1.14623e+06	650028	696094
CDP-ETHANOLAMINE	positive	Glycerophospholipid metabolism	0.978997	0.978997	0.0650145	0.12732	0.16486	0.457174		1803.4	1095.97	1473.46	1336.16	940.376	1245.08	858.441	1415.88	1468.54	1474.38
CHOLINE	positive	Glycerophospholipid metabolism	0.0545739	0.232956	0.00517881	0.0162269	0.640069	0.859522		1.44068e+07	1.48118e+07	1.75693e+07	1.10626e+07	1.02117e+07	1.23058e+07	1.00911e+07	1.7675e+07	1.27227e+07	1.32347e+07
CITRATE	negative	TCA cycle	0.629743	0.76535	0.263894	0.368217	0.329269	0.672853		95119.3	77443.3	114644	68310.8	78740.1	90518.4	64486.3	100600	79809.7	73228
CITRULLINE	positive	Urea cycle	0.891951	0.931593	0.766641	0.847814	0.417847	0.80307		3621.42	3677.62	2930.1	2778.11	3273.29	12266.3	3584.98	4777.25	2165.48	1954.2
CREATINE	positive	Glycine, serine and threonine metabolism	0.0904399	0.30362	0.00414301	0.0134291	0.00763487	0.0598065		338944	247647	289737	285892	260627	203114	164347	1.51528e+06	213414	251950
CREATININE	positive	Arginine and proline metabolism	0.366581	0.62652	0.913942	0.936269	0.435708	0.80307		430677	277641	241314	422929	278010	430400	284550	745171	270754	389863
CYTIDINE	negative	Pyrimidine metabolism	0.294107	0.57596	0.0882418	0.162642	0.917626	0.94762		134.846	118.892	245.722	202.456	176.428	130.652	261.949	641.423	285.639	254.075
DECANOYLCARNITINE	positive	Beta-oxidation	0.134363	0.394691	0.0784479	0.147482	0.000382745	0.00719561		5266.94	4991.15	3186.19	7378.88	4369.53	3773.16	3413.46	5305.16	2712.77	3299.78
DEOXYADENOSINE	positive	Purine metabolism	0.380994	0.628306	0.286433	0.379221	0.0757547	0.295423		21041.4	17362.7	11793.9	38137.6	24158.2	14874.1	15177.3	21181.6	12371.8	15114.8
DEOXYCARNITINE	positive	Beta-oxidation	0.719447	0.824731	0.424481	0.539205	0.239577	0.577442		484654	368150	412407	395272	263512	328440	253392	440744	342410	349893
DIMETHYLARGININE (SDMA/ADMA)	positive	SDMA is an inhibitor of nitric oxide synthase / ADMA interferes with L-arginine in the production of nitric oxide	0.622083	0.76535	0.284994	0.379221	0.661768	0.86396		79454.8	59905.9	67527	51318.6	43515.7	49701.5	45310.5	83865.8	66810.4	54225.4
ETHANOLAMINE	positive	Glycerophospholipid metabolism	0.201286	0.473021	0.570225	0.696119	0.575285	0.859522		41496.9	41043.3	33968.3	40754.9	48092.9	31500.3	35799.9	49788.2	31678.5	35609.5
GLUTAMATE	positive	Alanine, aspartate and glutamate metabolism	0.200255	0.473021	0.000159815	0.00109101	0.0254151	0.149314		21097.9	17938.4	31195.7	16735.4	21972.6	14965.1	14492.7	44269.2	14244.5	13950.2
GLUTAMINE	positive	Alanine, aspartate and glutamate metabolism	0.178415	0.465861	0.26637	0.368217	0.873238	0.920036		1567.08	1748.53	1732.26	1907.66	1856.75	1918.59	1598.79	9222.41	1016.65	1005.56
GLUTATHIONE OXIDIZED	negative	Glutathione metabolism	0.436429	0.67253	0.0140242	0.0346915	0.0617956	0.290439		2999.16	2275.96	3027.19	1998.61	2460.95	2119.1	2142.97	3008.38	2075.79	2065.78
GLYCERATE	negative	Pentose phosphate pathway	0.154319	0.414878	0.0272836	0.0596432	0.212175	0.539039		893.955	1114.75	1193.04	1135.33	2063.14	868.573	1201.61	1760.29	963.285	932.454
GLYCINE	positive	Glycine, serine and threonine metabolism	0.319617	0.592649	0.0190503	0.0436762	0.510707	0.82979		2079.99	1280.76	1290.41	1637.2	821.448	1656.49	1089.87	1264.59	1423.63	1484.91
GUANIDINOSUCCINATE	negative	Urea cycle	0.553959	0.73341	0.626589	0.751174	0.594189	0.859522		23631.8	13542.6	18640.6	32894.6	32119.6	23995.2	10092.9	374487	12329.7	14998.9
GUANINE	positive	Purine metabolism	0.916703	0.946924	0.00547346	0.0165969	0.0848557	0.295423		18274.3	8355.11	8904.14	34972	9256.83	8616.84	8718.29	7937.54	13678.3	11528.5
GUANOSINE	negative	Purine metabolism	0.334153	0.592649	0.631306	0.751174	0.0837284	0.295423		3688.52	2196.59	1985.05	2371.8	1712.92	2313.96	1974.9	2241.5	2534.99	1788.49
GUANOSINE DIPHOSPHATE MANNOSE	positive	Fructose and mannose metabolism	0.599273	0.761239	0.000221549	0.00122504	0.00255629	0.0300364		143.238	123.944	171.621	100.266	118.56	112.779	182.625	200.641	126.764	76.5751
GUANOSINE MONOPHOSPHATE	negative	Purine metabolism	0.939809	0.96024	2.64511e-07	6.71843e-06	0.490167	0.82979		23182.4	42821.3	49718	16710.5	31378.2	17233.1	43510.9	77059.5	21687.5	13710.2
HEXANOYLCARNITINE	positive	Beta-oxidation	0.0216377	0.156457	0.000346707	0.00181058	0.000185241	0.00435315		40833	44850.6	67020.9	53161.2	69963.3	46587.6	42683	78936.6	43104	34383.2
HIPPURATE	negative	Phenylalanine metabolism	0.0359629	0.182364	0.656656	0.771571	0.123785	0.387861		1239.39	350.599	460.914	1586.99	445.408	1152.73	694.714	671.145	417.318	949.61
HISTAMINE	positive	Histidine metabolism	0.473546	0.69552	0.261099	0.368217	0.941471	0.94762		68374.8	15515.1	33299.5	18668.5	18463.9	32903.6	15959.2	18218.9	25077.4	13930
HISTIDINE	positive	Histidine metabolism	0.342081	0.595475	0.0104242	0.0288197	0.0406883	0.212484		34813.6	30246.1	34152.4	22554.2	33594.1	35209.3	30091.6	46180.4	20542.3	21210.6
HYPOTAURINE	negative	Taurine and hypotaurine metabolism	0.224756	0.492925	0.162816	0.26151	0.591097	0.859522		1044.62	340.426	421.332	682.352	275.81	498.215	221.896	556.615	699.973	543.595
HYPOXANTHINE	negative	Purine metabolism	0.00200433	0.0376815	2.28005e-06	2.38138e-05	0.203377	0.539039		5648.8	5905.01	12399.5	7446.66	12102.7	6731.4	9414.01	28271.2	6637.87	4774.06
INOSINE	negative	Purine metabolism	0.0250624	0.168276	0.000210943	0.00122504	0.0723619	0.295423		1786.94	1949.31	4625.92	3775.99	4108.46	1814.9	2167.16	10091.1	2070.27	1555.23
ISOLEUCINE/ALLOISOLEUCINE	positive	Valine, leucine and isoleucine metabolism	0.00147213	0.0368525	0.00964636	0.0283362	0.222786	0.551103		5109.51	3838.77	4739.43	2787.05	3860.06	3415.68	3798.28	4535.95	2641.09	2742.23
ISOVALERYLCARNITINE	positive	Beta-oxidation	0.0594782	0.232956	0.90974	0.936269	0.0137824	0.0925389		89118.8	98000.8	99494.5	83038.9	79045.2	105820	118809	115813	78804.3	90079.2
LACTATE	negative	Glycolysis	0.633251	0.76535	0.788693	0.854828	0.701714	0.86396		5135.95	4186.26	4397.7	3013.12	5271.45	5748.51	4224.75	4790.71	3384.87	5394.46
LAUROYLCARNITINE	positive	Beta-oxidation	0.0103926	0.0976904	0.0632812	0.126562	0.0946365	0.306753		9163.93	6268.33	7380.19	22016.5	7631.15	8475.46	6382.08	13696.5	6507.25	6413.54
LEUCINE	positive	Valine, leucine and isoleucine metabolism	0.225487	0.492925	0.0220503	0.0493508	0.555072	0.859522		6825.98	6136.31	7123.07	5214.74	7997.64	5432.28	5283.17	8416.8	4272.75	4889.63
LYSINE	positive	Lysine metabolism	0.819691	0.905312	0.938763	0.948858	0.703733	0.86396		43049.6	26937	36571.4	26795.1	22055.8	29033.3	23726.5	39903.4	30488.5	26754.3
MALATE	negative	TCA cycle	0.144461	0.411495	0.714885	0.811492	0.325698	0.672853		130795	75324.1	97343.9	86942.8	91857.2	92178.1	86911.3	133012	76080.5	76978.2
METHIONINE	positive	Cysteine and methionine metabolism	0.329289	0.592649	1.46283e-05	0.000137506	0.632602	0.859522		957.21	1807.14	1470.67	683.84	1513.11	671.306	899.76	1764.47	487.803	692.995
METHYLTHIOADENOSINE	positive	Cysteine and methionine metabolism	0.322426	0.592649	0.167915	0.262391	0.481476	0.82979		381224	309570	432191	246049	134826	287563	339182	496536	388488	260473
N-ACETYLASPARTATE	negative	Alanine, aspartate and glutamate metabolism	0.520833	0.70954	0.529913	0.655419	0.50763	0.82979		19610.6	15769.8	18313.9	30576.4	31535.3	21183.6	10975.2	411491	11065.4	18455.7
N-ACETYLGLUTAMATE	negative	Arginine biosynthesis	0.208237	0.477421	0.16414	0.26151	0.865611	0.920036		2089.83	1350.71	2174.88	1089.73	1362.3	1562.93	1333.01	3979.27	1192.71	1158.15
N-ACETYLNEURAMINATE	negative	Amino sugar and nucleotide sugar metabolism	0.571482	0.743344	0.00325979	0.0109436	0.491611	0.82979		653.617	589.659	1142.06	643.795	805.533	553.728	390	1696.65	420.72	276.987
N-ALPHA-ACETYLLYSINE	positive	Amino acid metabolism	0.425212	0.666165	0.00996056	0.0283725	0.0889345	0.298566		2092.89	2127.25	2310.97	1739.7	1895.73	1829.41	3714.48	2628.31	1706.54	1894.9
N,N,N-TRIMETHYLLYSINE	positive	Lysine metabolism	0.488581	0.695857	0.817389	0.873121	0.734412	0.86396		65102.3	38319	55534.4	48758.1	31533	41524.8	39226.7	58598.8	49516.8	49359.9
NAD	positive	Nicotinate and nicotinamide metabolism	0.73689	0.834551	0.000205092	0.00122504	0.817633	0.904206		3268.54	1749.38	2355.15	2757.69	836.121	2777.65	1683.91	656.076	3151.5	3522.4
NICOTINAMIDE	positive	Nicotinate and nicotinamide metabolism	0.2729	0.557666	0.000162491	0.00109101	0.684061	0.86396		3.3537e+06	3.07065e+06	4.20233e+06	2.39694e+06	2.47526e+06	2.23383e+06	3.70933e+06	4.42754e+06	2.78323e+06	2.68913e+06
O-PHOSPHOETHANOLAMINE	negative	Phosphoethanolamine metabolism	0.844391	0.905312	0.225856	0.331726	0.936393	0.94762		59156.7	33986.2	46188.6	37905	25995.2	42862.9	36280.5	39419.6	44327.8	36601.8
OCTANOYLCARNITINE	positive	Beta-oxidation	0.0368608	0.182364	0.00169392	0.00663454	0.000139537	0.00435315		11372.9	11800.9	10251.5	14250.3	11984.8	8280.7	9613.41	13461	7802.25	7237.39
OXOPROLINE	positive	Glutathione metabolism	0.0592401	0.232956	0.0979437	0.173711	0.165361	0.457174		77772.4	68566.7	68485.3	41697.7	70504.8	77006.8	61138.2	70966.6	42078.2	43865.1
PALMITOYLCARNITINE	positive	Beta-oxidation	0.0134907	0.115284	0.000708718	0.00302816	0.603278	0.859522		335003	354728	486830	514162	371786	318683	267796	647260	302316	250974
PANTOTHENATE	negative	Pantothenate and CoA biosynthesis	0.643712	0.765936	0.0028632	0.00996817	0.94762	0.94762		2896.63	3481.89	3213.03	2403.63	5416.43	2033.2	2757.99	12445.9	1734.44	2526.08
PARAXANTHINE	positive	Caffeine metabolism	0.84823	0.905312	0.916348	0.936269	0.434658	0.80307		2721.77	2281.37	3612.43	1950.83	2633.52	3574.69	2423.7	2169.18	2202.56	2992.79
PHENYLALANINE	positive	Phenylalanine, tyrosine and tryptophan metabolism	0.071477	0.258417	0.000571225	0.00268476	0.0656229	0.293741		34008.4	32711.5	46432.5	24575	31344.1	25180.5	30949.5	45423.4	21014	24491.7
PHOSPHOENOLPYRUVATE	negative	Glycolysis / Gluconeogenesis	0.0289312	0.171953	0.757257	0.847407	0.270233	0.604807		3159.38	4185.87	4020.88	1786.77	2566.21	2884.46	2982.69	3484.01	3034.69	3108.16
PROLINE	positive	Arginine and proline metabolism	0.674488	0.782739	0.79117	0.854828	0.612975	0.859522		490025	362376	429521	372520	302765	339540	341161	514603	381347	365888
PROPIOYLCARNITINE	positive	Beta-oxidation	0.0809449	0.281808	0.355326	0.457543	0.000963983	0.0151024		1.66791e+06	1.81945e+06	2.00729e+06	2.01813e+06	1.62456e+06	1.84524e+06	2.21318e+06	2.73906e+06	1.74912e+06	1.88716e+06
RIBOSE 5-PHOSPHATE	negative	Pentose phosphate pathway	0.00375199	0.0546945	6.52453e-07	8.76151e-06	0.588995	0.859522		1585.75	3283.83	4206.7	2210.13	3436.2	2168.16	3569.61	6538.73	2951.52	2121.43
SERINE	positive	Glycine, serine and threonine metabolism	0.304291	0.583741	0.126203	0.215693	0.705575	0.86396		8396.46	6715.94	7081.92	4596.22	6427.04	8067.28	6423.61	8347.64	5276.13	5187.69
STEAROYLCARNITINE	positive	Beta-oxidation	0.0103898	0.0976904	0.00143718	0.00587371	0.26101	0.600124		259422	221989	320579	294657	257569	283927	206362	511542	253171	196627
SUBERATE	negative	fatty acid oxidation disorders / carnitine-acylcarnitine translocase deficiency /malonyl-Coa decarboxylase deficiency	0.483407	0.695857	0.207202	0.309159	0.62028	0.859522		5611.43	3686.52	3937.81	5809.22	5460.68	5421.15	4524.91	5027.47	4279.1	3683.89
SUCROSE	positive	Galactose metabolism	0.278937	0.557874	0.117406	0.204374	0.344513	0.689026		101339	63138.6	55053.5	102830	92729.8	129440	94655.4	63398.5	104401	74879.8
TAURINE	positive	Taurine and hypotaurine metabolism	0.0208996	0.156457	0.0132265	0.0336026	0.572839	0.859522		64380.8	43036.8	50111.8	46624.5	40037.5	35009.5	24028.4	64225.3	37736.2	45720.8
THIAMINE	positive	Thiamine metabolism	0.123468	0.386867	4.28836e-07	6.71843e-06	0.0788994	0.295423		5744.44	7404.81	12997.5	1805.26	5851.46	2147.3	5261.18	18858.4	2967.42	2475
TRIMETHYLAMINE	positive	Methane metabolism	0.0620181	0.233188	0.0126438	0.0330143	0.717515	0.86396		456002	447766	557083	353152	301452	397015	307948	515829	385219	396418
TRYPTOPHAN	positive	Phenylalanine, tyrosine and tryptophan metabolism	0.106666	0.345745	2.02021e-05	0.000172636	0.00147484	0.019805		2519.72	3040.23	3128.49	1729.29	2664.39	2234.59	3502.38	3840.83	1601.98	1890.99
TYROSINE	positive	Phenylalanine, tyrosine and tryptophan metabolism	0.392543	0.63619	0.0108492	0.0291379	0.0782702	0.295423		3524.59	3511.53	3954.44	2642.95	3223.36	2797.39	3532.36	6537.52	2441.65	2888.47
URACIL	negative	Pyrimidine metabolism	0.844416	0.905312	0.0901042	0.162881	0.031332	0.173248		3726.17	2376.59	2580.58	3695.01	3149.12	2988.84	2456.45	2837.18	2713.18	3129.98
URIDINE	negative	Pyrimidine metabolism	0.004073	0.0546945	5.39987e-05	0.00042299	0.261756	0.600124		7909.54	5519.99	8005.44	6181.66	6276.32	6324.38	7910.14	14440.9	6803.57	5713.85
URIDINE 5'-DIPHOSPHATE	negative	Pyrimidine metabolism	0.635078	0.76535	0.129503	0.217381	0.869612	0.920036		4406.18	2047.71	3101.5	2188.08	1159.79	3979.17	2641.19	1921.18	3975.24	3095.15
URIDINE DIPHOSPHATE HEXOSE	negative	Pyrimidine metabolism	0.78166	0.874715	0.201651	0.305729	0.0163425	0.102413		33454.4	15052.7	27072.3	21062	15732.4	26642.4	30716.1	19584.8	30886.7	21198.4
URIDINE MONOPHOSPHATE	negative	Pyrimidine metabolism	0.446358	0.676736	3.68078e-07	6.71843e-06	0.511998	0.82979		7785.77	16702.7	18230.8	6143.53	11621.2	7886.75	10910.9	23124.5	7104.27	4539.71
VALINE	positive	Valine, leucine and isoleucine metabolism	0.23972	0.51213	0.001926	0.00724176	0.294378	0.643523		20332.7	18442.8	25775.1	15219.7	19410.6	16247.9	17375.4	27805.7	13539.1	14754.9
XANTHINE	negative	Purine metabolism	0.0013047	0.0368525	4.23149e-07	6.71843e-06	0.710736	0.86396		8082.97	9566.54	12605.1	11169.2	11026	8355.18	12259.9	18004.6	7436.9	6362.57
XANTHOSINE	negative	Purine metabolism	0.248702	0.519512	0.28329	0.379221	0.880885	0.920036		3353.91	1831.68	2950.35	3644.69	1773.98	2603.35	1569.69	2925.29	2008.59	2693.14

## Sheet: SupplementaryTable_2
Sequence CD38 OE vector
agagcagattgtactgagagtgcaccatatgcggtgtgaaataccgcacagatgcgtaaggagaaaataccgcatcaggcgccattcgccattcaggctgcgcaactgttgggaagggcgatcggtgcgggcctcttcgctattacgccagctggcgaaagggggatgtgctgcaaggcgattaagttgggtaacgccagggttttcccagtcacgacgttgtaaaacgacggcgcaaggaatggtgcatgcaaggagatggcgcccaacagtcccccggccacggggcctgccaccatacccacgccgaaacaagcgctcatgagcccgaagtggcgagcccgatcttccccatcggtgatgtcggcgatataggcgccagcaaccgcacctgtggcg…
