# Supplementary material for: Age-associated nicotinamide adenine dinucleotide decline drives CAR-T cell failure
Source: Nat Cancer. 2025 May 20;6(9):1524–36. doi: 10.1038/s43018-025-00982-7 (PMC12463664; doi:10.1038/s43018-025-00982-7)
Supplement: Supplementary file 3 — Statistical source data. [file 43018_2025_982_MOESM3_ESM.xlsx]

## Sheet: Figure 1C
Tem
	Young			Old
IL-2	69.6	56.9	57	70.8	69.8	70
IL-7 IL-15	4.03	3.82	4.02	54.8	55.4	56.1
Tcm
	Young			Old
IL-2	28.7	42	41.9	29	30.4	29.8
IL-7 IL-15	95.7	95.9	95.5	43.9	44.4	43.2

## Sheet: Figure 1D
	Young			Old
IL-2	42522	77060	77839	72247	62629	67045
IL-7 IL-15	162490	165027	175544	101242	127045	121360

## Sheet: Figure 1E
Time (hours)	Young CAR-T cells			Old CAR-T cells
0	2.86407	58.5383	36.7122	12.8548	23.1135	25.8276
1.91667	10.4887	16.5352	35.4808	19.2511	34.5162	46.1729
3.91667	9.91691	23.9787	40.6804	26.9672	49.237	63.4241
5.91667	14.1477	28.9225	44.5786	33.0239	65.6352	84.0144
7.91667	18.9856	35.4935	49.2575	39.5872	79.1163	92.5247
9.91667	25.8064	40.4673	53.7172	49.1497	86.7311	95.9787
11.9167	31.1022	43.6894	57.0246	54.4287	91.1669	97.1954
13.9167	36.4934	48.0143	60.352	60.4654	93.6952	98.0568
15.9167	40.8588	51.5935	62.5124	65.629	95.6347	98.4156
17.9167	44.6033	54.4158	64.3823	69.4623	96.7514	98.6007
19.9167	48.1731	57.2799	67.0551	73.9527	97.3018	98.866
21.9167	53.3167	57.703	67.6493	76.4838	97.3131	97.8225
24	56.2502	59.8361	69.4236	79.9083	97.6278	97.8047
25.9167	57.9358	62.9792	71.4616	82.8773	98.0801	98.386
27.9167	58.4436	66.0717	73.1974	85.247	98.711	98.5673
29.9167	60.3352	68.0142	75.4221	87.2021	98.8949	98.689
31.9167	61.9898	69.8511	76.7308	89.3816	99.099	98.8471
33.9167	63.4155	70.7338	77.514	90.7764	99.1431	98.9768
35.9167	64.7635	71.3206	78.1681	92.0304	99.2341	98.9956
37.9167	65.0004	71.6909	78.8236	92.787	99.3002	99.1162
39.9167	65.342	72.3431	78.8061	93.5174	99.3099	99.0507
41.9167	65.709	72.1934	78.8028	94.1697	99.3274	99.0324
43.9167	65.6397	70.5892	78.3507	94.419	99.3283	98.9983
45.9167	64.8146	71.5882	77.4247	94.6988	99.3675	98.8901
48	64.0138	69.7734	76.7309	94.9545	99.3703	98.7299
49.9167	62.3787	69.2926	75.3918	95.1212	99.3294	98.6612
51.9167	60.2562	67.8168	73.7883	95.4881	99.2782	98.6302
53.9167	58.4505	66.5149	72.5427	95.7996	99.2959	98.4425
55.9167	55.8413	63.8471	70.3612	96.0367	99.2513	98.4561
57.9167	54.1404	61.7916	68.3798	96.0494	99.2221	98.2031
59.9167	50.8918	60.1148	66.9514	96.1366	99.1616	98.2835
61.9167	48.1303	58.0511	64.5514	96.2782	99.0809	98.0651
63.9167	46.538	55.3313	61.976	96.3248	99.1039	97.8315
65.9167	44.6997	53.8597	59.8743	96.1302	98.9356	97.3903
67.9167	43.8076	51.4021	58.0145	96.5583	99.0292	97.7141
69.9167	41.6445	50.9369	57.1545	96.3909	99.0098	97.6902
72	40.3038	48.2661	54.7585	96.4136	98.8773	97.6305

## Sheet: Figure 1F
Young	Old
26.8	76.7
37.9	57.2
41.7	76.2
39.9	53.7

## Sheet: Figure 1G
Young	Old
54.8	88.5
67.9	78.7
73.2	75.2
74.2	80
