# Supplementary material for: Age-associated nicotinamide adenine dinucleotide decline drives CAR-T cell failure
Source: Nat Cancer. 2025 May 20;6(9):1524–36. doi: 10.1038/s43018-025-00982-7 (PMC12463664; doi:10.1038/s43018-025-00982-7)
Supplement: Supplementary file 4 — Statistical source data. [file 43018_2025_982_MOESM4_ESM.xlsx]

## Sheet: Figure 2B
Time (days)	Saline							Young IL-7 IL-15							Old IL-7 IL-15
0	0	0	0	0	0	0	0	0	0	0	0	0	0	0	0	0	0	0	0	0
9	34.66	30.8	26.34	75	41.6	20.25	0	33.21	0	45.86	0	36	24.5	13.5	40	34.23	27.17	0	18	50.63
16	44	22.66	32	85.67	114.38	41.83	0	104.29	0	71.25	0	74.44	54.21	0	84.27	50.63	30.72	31.58	74.06	131.2
19	105.59	20	65	156.33	110	76.25	0	192.6	0	87.73	4	84.27	84.27	0	101.44	100.72	39.2	35	100	165.29
24	127.05	22.5	223.82	177.45	336.2	70	103.75	169.4	20.25	148.84	4	108.15	168.34	32	55.02	117.6	99.07	188.65	225.5	202.55
30	483.84	125.47	327.06	457.06	480	181.47	433.5	227.62	69.36	241.61	106.39	248.13	345	92.47	237.65	575	514.69	435.9	502.2	313.33

## Sheet: Figure 2C
Saline	Young	Old
483.84	227.62	237.65
125.47	69.36	575
327.06	241.61	514.69
457.06	106.39	435.9
480	248.13	502.2
181.47	345	313.33
433.5	92.47

## Sheet: Figure 2D
Young	Old
25329.9	2819.38
223372	3573.6
106220	3844.62
48060.3	1875.04
18335	3669.62
44354.3	8768.74

## Sheet: Figure 2F
Young	Old
1317.74	789.427
13731.3	1238.58
6456.08	441.186
5428.5	564.772
4512.21	229.352
1677.26	1875.4

## Sheet: Figure 2G
Young	Old
20205.4	507.489
164204	2355.33
88555.5	3466.46
39133.5	700.318
12017.9	3145.39
3214.75	6842.66

## Sheet: Figure 2H
Young	Old
24158.6	2424.67
178745	2761.42
99364.7	3382.43
44779.1	1152.14
13954.8	3210.92
41791.8	7450.9
