# Supplementary material for: Age-associated nicotinamide adenine dinucleotide decline drives CAR-T cell failure
Source: Nat Cancer. 2025 May 20;6(9):1524–36. doi: 10.1038/s43018-025-00982-7 (PMC12463664; doi:10.1038/s43018-025-00982-7)
Supplement: Supplementary file 5 — Statistical source data. [file 43018_2025_982_MOESM5_ESM.xlsx]

## Sheet: Figure 3A
Young	Old
176.292	29.4082
100	45.383
78.0346	58.8285
185.178	33.5606
100	16.6352

## Sheet: Figure 3B
Young	Old
109.203	20.3916
100	34.9524
87.5101	36.168
111.891	31.2994
100	25.1396

## Sheet: Figure 3D
Young	Old
6	13
12	1
12	10
7	5
8	6
11	8
3	20
11	16
2	0
3	4
14	3
8	5
5	18
2	9
3	2
3	5
9	13
11	13
6	15
8	12

## Sheet: Figure 3E
Young	Old
12	5
6	7
10	2
9	3
6	2
6	3
7	6
8	3
5	2
7	4
4	4
4	4
4	5
5	1
5	2
5	3
6	2
5	3
5	2
4	5
4	6
7	3
4	5
10	3
6	3
5	1
10	2
6	2
5	4
4	3
5	3
5	6
5	3
7	3
7	4
9	2
5	5
4	5
4	2
6	7
3	3
4	5
3	6
4	5
6	1
3	3
4	4
5	3
10	4
6	0

## Sheet: Figure 3F
Log2 FC (Old vs Young)	-Log10 (p-val adjusted)
-1.03	1.35
-0.84	1.79
-0.71	1.52
-0.69	1.54
-0.53	1.99
-0.42	1.67
-0.65	0.5
-0.5	0.85
-0.32	0.03
-0.3	0.74
-0.09	0.27
-0.07	0.15
-0.03	0.05
-0.01	0.04
0	0.03
0.08	0.07
0.13	0.03
0.14	0.46
0.15	0.43
0.32	0.93
0.33	1.11
0.38	1.01
0.45	1.18
0.52	0.56
0.54	1.29
0.68	0.94
0.94	0.31
1.12	0.69
2.06	0.26
2.27	0.35
0.39	1.32
0.44	1.44
0.53	1.77
0.7	2.73
1.09	2.7
-0.19
-0.07	0.22
0.01	0.1
0.3	0.77
-0.34	1.06
-0.13	0.33
0.14	0.22
0.21	0.71
-0.7	1.35
-0.28	1.34
-1.01	1.15
-0.37	0.83
-0.33	0.79
-0.3	0.66
-0.18	0.11
0.24	0.56
0.36	0.5
0.52	0.32
1.06	0.92
1.12	1.22
0.62	1.77
1.27	2.82
1.4	2.98
1.52	4.49
-0.33
-0.93	1.89
-0.28	0.79
-0.18	1.26
-0.05	0.12
-0.08	0.2
-0.04	0.05
0.1	0.11
-0.39	0.76
-0.35	0.26
-0.13	0.33
-0.08	0.01
0.18	0.54
0.19	0.29
0.19	0.73
0.2	0.67
0.22	0.6
0.24	0.27
0.27	0.7
0.31	0.47
0.41	0.69
0.48	1.15
0.58	2.72
2	3.49
-0.48	1.35
0.86	0.88
0.51	1.33
0.61	1.55
0.93	2.32
0.07	0.13
0.1	0.18
1.73	2.19
-1.09	1.65
0.41	1.15
1.24	1.23

## Sheet: Figure 3G
	Cytokines				NAD-boosters
Young	1	1	1	1	10.916	4.82456	4.74279	6.24899
Intermediate	1	1	1	1	2.62047	2.41333	8.52088	4.72883
Old	1	1	1	1	0.835122	0.372861	1.90807	1.67443

## Sheet: Figure 3H
Young		Old
NAD-booster	Untreated	NAD-booster	Untreated
206427	455000	540000	506000
244619	511000	485000	463000
407000	550000	514000	445000
