# Supplementary material for: Age-associated nicotinamide adenine dinucleotide decline drives CAR-T cell failure
Source: Nat Cancer. 2025 May 20;6(9):1524–36. doi: 10.1038/s43018-025-00982-7 (PMC12463664; doi:10.1038/s43018-025-00982-7)
Supplement: Supplementary file 6 — Statistical source data. [file 43018_2025_982_MOESM6_ESM.xlsx]

## Sheet: Figure 4A
Resting		Activated
Young	Old	Young	Old
98.4444	1064.44	69.7284	443.051
100	191.333	100	316.454
163.111	283.333	101.438	201.118
7.2119	1053.53	100	485.122
100	913.011	97.561	450.488
		101.707	493.171

## Sheet: Figure 4C
	Young			Old
CD38hi	39.1	45.4	41.8	19.2	20.4	17.6
CD38low	38.1	43.3	39.4	44.3	51.3	45.7

## Sheet: Figure 4D
Ctrl	NMN	78c	NMN + 78c
1.09518	1.15157	0.924774	1.67886
1.08052	1.34718	0.837537	1.64553
0.855582	1.2944	0.897815	1.53849

## Sheet: Figure 4E
Time (minutes)	Old						Old NMN						Old 78c						Old Combo
1.31066	36.226	37.0622	38.8598	44.6755	32.0748	39.8927	37.7631	40.1972	42.6248	32.0283	40.951	37.9118	52.5723	48.7008	55.7271	53.9333	64.135	51.9119	46.3692	45.2761	52.4224	44.8813	41.4199	35.8162
7.80027	36.8988	36.6593	38.215	41.8877	27.8855	36.6458	37.0139	37.0989	39.031	31.1829	40.4164	39.6102	50.3967	47.4447	53.6862	50.0219	74.4153	47.5489	44.0576	42.3815	50.4289	43.8659	39.7226	37.2185
14.2899	36.7755	38.5966	43.8396	43.9391	25.8348	34.6328	37.1175	36.3671	38.1338	32.0752	35.7226	36.0129	48.8533	45.5824	53.216	47.3473	55.9114	44.6504	42.8159	40.5761	48.7794	42.6484	38.8854	37.688
20.8606	15.9417	22.6339	26.5784	57.4576	11.2567	20.8048	15.7179	14.1026	28.9407	12.4822	18.8245	17.6878	24.1442	21.22	29.2582	18.4498	32.0942	18.3671	41.8574	19.2036	47.8049	17.8969	16.2287	36.4183
27.357	15.3702	22.6163	29.0995	47.5246	11.2631	20.7442	15.189	13.6541	22.0504	11.3046	18.9169	17.3653	22.8536	20.9592	27.9164	18.2829	33.1748	19.5293	42.2511	19.1735	48.1348	17.1824	16.0713	36.6124
33.8425	15.8856	24.6853	26.7552	41.6395	10.8506	19.6866	15.7776	14.0401	21.7328	12.3023	19.6187	19.1113	21.5384	22.7105	27.0076	17.7195	32.2981	19.6226	41.2686	17.1322	47.5925	17.2507	15.5636	38.0343
40.4159	29.8874	33.6708	35.4599	46.4198	19.1149	25.443	32.0245	34.8192	34.7235	25.7791	29.0449	30.001	66.2885	35.5564	57.0805	42.2677	62.4133	44.2559	63.76	50.8771	76.2342	62.5254	47.2851	66.398
46.8995	35.1625	36.3951	40.1293	49.5006	21.5329	29.3762	39.2959	42.8968	38.3058	30.5525	31.3516	24.2862	66.5176	37.1177	46.8614	45.9956	62.2793	54.8363	66.4116	48.4225	77.0475	60.174	45.0315	71.5927
53.3863	37.1964	37.6851	41.2144	48.8035	21.7894	29.1094	42.8371	47.2674	41.5827	34.7461	34.1655	44.5372	66.5725	40.8515	52.5092	49.7849	63.6827	57.682	68.6394	52.3496	76.2719	61.8934	49.8798	72.7843
59.9223	15.2602	22.4276	28.5774	38.6789	9.63364	14.4071	13.5942	10.0609	17.9061	10.944	18.467	37.0097	20.9296	13.9753	21.822	7.78734	31.9222	15.7346	20.8355	16.8392	19.9796	16.9398	15.0223	11.8127
66.4236	14.271	19.9535	26.364	37.6153	9.71783	15.0516	12.2377	8.96166	17.4197	10.5404	17.5656	29.3362	21.8263	13.8038	22.5819	6.93058	34.0589	16.5215	21.7386	17.7688	18.3834	16.1572	14.5351	13.0141
72.9234	14.3867	19.408	27.4249	36.9341	10.2634	15.5897	12.3532	9.43659	17.3496	11.1806	18.1328	32.4022	20.7781	15.512	21.5559	7.69539	35.6915	15.2591	20.4224	18.6539	19.0553	16.4864	13.6166	13.3775

## Sheet: Figure 4F
Ctrl	NMN	78c	Combo
101.87	122.99	163.46	217.48
95.11	139.77	85.03	149.6
84.98	116.65	97.75	195.46
176.92	112.4	106.16	174.86
74.9	91.42	132.4	146.07
71.79	227.67	145.07	235.64

## Sheet: Figure 4G
	Control			NMN			78c			NMN + 78c
Young	100	100	100	80.8436	98.5299	95.0491	90.8571	109.246	101.55	98.4335	105.524	112.422
Old	100	100	100	95.0705	104.344	97.8402	113.564	148.649	128.993	121.506	145.087	107.685

## Sheet: Figure 4H
Old	Old NMN	Old 78c	Old Combo
1	1.07259	1.12593	1.19591
1	1.2581	1.16545	1.37034
1	1.2567	1.13225	1.49556
1	1.10517	1.42392	1.64962
1	1.15602	1.15633	1.50403

## Sheet: Figure 4I
Time (days)	Saline				Young									Old								Old Treatment
0	0	0	0	0	0	0	0	0	0	0	0	0	0	0	0	0	0	0	0	0	0	0	0	0	0	0	0	0	0
9	73.91	89.93	63.48	70.88	26.55	54.21	58.21	61.74	72.9	87.5	128.58	50.4	70.88	70.66	51.2	60.98	57.11	86.06	44.8	94.08	72	55.69	34.34	80	60.8	50.63	13.5	72	69.12
13	92.5	172.8	58.54	96.77	29.09	29.43	13.5	52.71	86.4	59.79	208.08	104.36	44.53	77.5	92.16	65.6	78.29	146.21	41.07	169.98	70.89	57.32	40.57	135	81.63	93.88	26.7	83.01	84.27
17	257.37	330.34	68.75	163.84	36	18.26	0	98.32	87.5	67.97	180.47	122.4	72.5	97.34	74.06	169.88	78.03	215.47	52.8	267.7	166.7	79.33	55.69	148.84	86.25	86.53	7.81	113.4	98.31
21	225.42	357.37	72.5	133.2	25.33	13.5	4	97.5	49.6	30.63	141.29	102.85	62.5	57.71	25.92	94.1	94.1	190.78	40	210.7	209.09	78.73	50.34	139.54	29.4	94.77	13.5	135.17	68.75
25	266.45	517.72	148.1	184.56	109.33	31.94	0	215.02	53.62	33.6	189.49	189.49	127.01	139.54	34.3	231.81	139.54	313.6	137.22	445.5	481.95	152.1	161.84	253.13	59.05	157.7	13.5	91.29	119.14
32	X	X	499.23	615.6	210.7	22.05	48	323.44	32.95	67.5	364.8	253.63	221.78	335.84	87.5	550	368	233.29	323.2	518.94	343.75	157.7	245	180	183.75	296.45	75	73.01	159.53

## Sheet: Figure 4J
Saline	Young CAR-T	Old CAR-T	Old CAR-T + 78c + NMN
499.23	210.7	335.84	157.7
615.6	22.05	87.5	245
	48	550	180
	323.44	368	183.75
	32.95	233.29	296.45
	67.5	323.2	75
	364.8	518.94	73.01
	253.63	343.75	159.53
	221.78

## Sheet: Figure 4K
Young	Old	Old Treatment
247566	8700.32	42776.5
246676	19502.6	46962.2
141811	42597	39056.8
432309	10618	35195.3
137408	14985	29426
136473	26519.8	X
114002	1735.52	29006
124098

[truncated: 3 more sheets: Figure 4L, Figure 4M, Figure 4N]
