# Supplementary material for: Age-associated nicotinamide adenine dinucleotide decline drives CAR-T cell failure
Source: Nat Cancer. 2025 May 20;6(9):1524–36. doi: 10.1038/s43018-025-00982-7 (PMC12463664; doi:10.1038/s43018-025-00982-7)
Supplement: Supplementary file 7 — Statistical source data. [file 43018_2025_982_MOESM7_ESM.xlsx]

## Sheet: Figure 5A
Patient	Age.at.diagnosis	Response
Patient1	42	R
Patient10	66	NR
Patient11	57	R
Patient12	55	R
Patient13	70	R
Patient14	62	NR
Patient15	38	R
Patient16	52	NR
Patient17	48	R
Patient18	71	NR
Patient19	67	R
Patient2	65	R
Patient20	79	NR
Patient21	52	R
Patient22	61	R
Patient23	70	NR
Patient24	77	NR
Patient25	64	NR
Patient26	70	R
Patient27	79	NR
Patient28	67	NR
Patient29	69	NR
Patient3	44	R
Patient30	34	R
Patient31	76	NR
Patient32	67	R
Patient4	38	R
Patient6	77	NR
Patient7	64	NR
Patient8	65	R
Patient9	56	NR

## Sheet: Figure 5B-C
Sample	GOBP_NAD	CD38	Response
Patient10-Baseline	0.0391027	0.180439	NR
Patient11-Baseline	0.0393158	0.0812776	R
Patient12-Baseline	0.0485189	0.0612008	R
Patient13-Baseline	0.03748	0.188327	R
Patient14-Baseline	0.0499835	0.13307	NR
Patient15-Baseline	0.0338503	0.265049	R
Patient17-Baseline	0.0380643	0.659979	R
Patient18-Baseline	0.0384818	0.259381	NR
Patient19-Baseline	0.0379052	0.0278329	R
Patient20-Baseline	0.0457158	0.162245	NR
Patient21-Baseline	0.0423635	0.061404	R
Patient22-Baseline	0.0298956	0.024887	R
Patient23-Baseline	0.0391541	0.637508	NR
Patient24-Baseline	0.043648	0.421064	NR
Patient25-Baseline	0.0407264	0.0300411	NR
Patient30-Baseline	0.0330997	0.101693	R
Patient31-Baseline	0.0379871	0.0423452	NR
Patient6-Baseline	0.0372429	0.157094	NR
Patient8-Baseline	0.0381436	0.069684	R
Patient9-Baseline	0.0425314	0.268268	NR

## Sheet: Figure 5D
Young	Old
1	0.788773
0.847067	0.696653
0.709248	1.14646
0.857143	0.854264
0.6362	0.990788
1	1.1955
0.516888	1.34596
0.777891	1.21392
0.83521	0.854657
1	1.34583

## Sheet: Figure 5E
CD38hi	CD38low
25175	33146
54421	134599
50424	72255
22662	31745
61090	68167
124039	268405
90322	128819
76271	123925
39292	57119
13746	21315

## Sheet: Figure 5G
Seahorse																																					SRC
Time (minutes)	Young												Old												Old + 78c + NMN												Old	Old + 78c + NMN
1.30962	85.2637	76.1756	81.3587	80.6006	80.2853	86.8194	72.6563	69.2354	68.6812	79.4808	67.5254	62.6124	60.3301	50.3271	63.2419	58.9152	51.3574	53.8282	60.6144	65.0098	52.8971	54.8174	54.5148	43.8559	75.5666	76.3385	77.496	87.6916	79.4299	83.0883	73.3333	81.726	66.584	78.7972	47.7251	75.111	41.8	63.3
7.81639	78.8776	70.243	77.1487	72.3972	74.9607	80.6945	68.6989	66.2992	63.7702	73.1099	69.8895	58.7233	55.4893	49.1574	58.5408	61.4898	49.8601	48.7401	56.1493	57.1346	52.2168	54.1958	50.3354	41.4953	72.0814	70.3177	73.361	77.3833	75.795	78.8135	67.5788	76.8818	66.154	76.0236	51.9332	71.8274	43.6	54.9
14.3195	75.5437	68.0562	76.1731	68.8023	73.2399	77.9018	68.0944	64.4263	62.0301	69.4081	68.3662	58.3072	53.9192	49.4796	56.8489	58.6405	51.1359	48.0089	54.6989	54.742	51.1762	53.3835	49.3717	41.3504	69.2594	69.2039	72.0194	74.7691	74.6699	77.3295	66.5413	76.0479	64.4483	75.2293	50.1721	71.1779	57.1	86
20.9384	23.9099	25.3584	21.3428	20.2509	35.2562	29.1891	13.8963	22.509	34.2164	22.7735	64.281	17.2519	17.2374	9.82563	14.3629	20.1631	18.8477	9.46789	20.2381	27.7665	12.1324	13.2867	47.1028	18.2187	23.7282	16.0159	28.966	24.2217	23.4985	23.5729	16.4793	15.4795	29.8145	23.3045	7.05367	20.7945	52.5	56.3
27.4433	22.5374	27.3207	22.5858	22.1159	32.4753	30.5162	14.1318	23.4745	41.8396	22.8377	48.8285	18.4117	15.9374	9.74064	13.7007	18.9892	19.5656	6.5721	20.3754	24.1874	11.4423	13.291	33.3221	17.5314	23.0187	15.6902	28.8761	23.8821	22.2688	23.6123	15.2685	14.8557	29.4017	23.1127	6.79822	24.2718	50	76.3
33.9553	24.1861	30.2729	26.9354	23.7815	31.8049	32.9894	17.1	25.8571	37.8325	25.4875	47.5197	19.6251	17.9583	11.0305	16.3452	20.1818	22.1671	7.94816	22.9992	26.2194	12.8013	14.492	32.985	18.2602	24.9563	16.9289	30.1409	26.178	23.8554	26.04	16.7626	17.0047	31.158	24.3123	9.52828	26.6168
40.5533	154.439	147.14	159.463	121.909	130.501	127.621	147.605	136.982	106.449	123.21	71.3008	110.683	81.4043	106.689	113.953	103.178	82.5588	89.7285	102.897	89.5423	93.3292	95.3767	75.4596	79.7757	110.371	145.919	145.537	138.843	145.686	156.556	127.719	150.449	128.508	156.909	76.6696	117.674
47.0733	146.822	142.042	152.244	119.985	127.698	124.641	146.468	128.829	105.196	115.717	77.9585	103.501	81.1677	103.309	110.189	96.3874	80.7051	90.3295	100.924	88.6234	99.2361	90.3107	77.9127	79.5424	109.921	141.736	136.289	132.979	135.112	155.997	124.901	140.503	124.502	151.79	78.1735	134.125
53.5754	127.73	130.858	145.109	116.137	124.805	127.196	145.5	126.998	101.388	113.098	73.8498	110.784	89.4259	105.171	109.674	94.3235	83.5329	92.4569	104.996	91.4661	100.053	90.6537	80.7635	81.5541	111.254	144.994	139.048	127.588	137.231	154.347	129.677	143.677	122.088	148.445	82.3679	135.185
60.1841	8.88683	9.78557	4.66154	20.0394	32.9822	12.7473	1.40975	4.63492	22.0938	12.091	36.5521	4.73828	14.315	0.225204	3.00249	8.12955	11.0754	-2.38903	4.13305	8.81162	2.49701	8.09799	21.0996	-0.671192	12.4867	1.35744	6.52297	20.384	5.97189	7.17764	-1.33995	1.78786	4.41182	4.90759	18.4022	5.28354
66.713	12.7056	11.2741	7.85104	24.9741	23.7425	19.7634	5.32818	10.8217	23.3704	19.2404	37.2271	7.65603	14.9314	2.07438	6.95126	11.3468	13.2666	0.192526	6.59494	13.4972	4.83403	11.2936	22.0405	1.67589	12.4317	2.31505	9.20067	19.3139	9.68873	9.06566	0.970457	1.84566	6.90764	7.71038	-2.41853	9.19489
73.2353	14.2303	20.7664	9.40439	27.5399	23.5683	19.9467	5.8578	13.1403	23.6795	17.5022	37.5043	8.51446	7.88557	3.55397	6.58131	13.379	13.9885	1.13776	7.60169	15.0034	6.0462	11.4868	8.79166	3.21752	12.5428	2.59154	9.96802	17.8573	9.60837	10.7265	2.14965	1.91585	7.08232	8.47815	-5.02645	8.03821

## Sheet: Figure 5K
Time (hours)	Young			Old			Old 78c + NMN
0	2341.49	2036.73	2465.4	1901.08	1858.36	1852.19	1898.08	1828.09	2081.66
2	2003.64	1769.75	2175.3	1598.62	1580.26	1603.65	1627.22	1597.91	1769.93
4	1819.27	1612.65	1969.83	1424.05	1455.29	1468.79	1509.39	1486.27	1628.54
6	1745.22	1562.7	1923.85	1387.6	1405.6	1423.43	1469.5	1425.28	1587.06
8	1789.17	1564.29	1936.3	1374.27	1388.92	1410.89	1454.67	1397.83	1573.29
10	1818.74	1586.53	1960.57	1372.59	1389.1	1413.72	1436.22	1384.77	1564.91
12	1837.09	1624.21	1987.22	1376.47	1385.57	1415.75	1422.37	1383.45	1539.93
14	1837.36	1640.9	1981.57	1378.51	1372.94	1416.1	1406.66	1391.39	1543.55
16	1813.26	1626.42	1969.75	1384.42	1382.56	1410.63	1407.28	1398.72	1548.05
18	1748.31	1593.06	1952.09	1389.89	1381.95	1411.16	1459.35	1399.51	1541.52
20	1746.19	1579.03	1921.64	1400.22	1378.51	1433.93	1432.34	1407.89	1568.17
22	1749.45	1545.67	1867.72	1418.13	1384.68	1456.35	1436.22	1412.92	1573.2
24	1678.76	1529.78	1816.8	1428.28	1403.39	1439.31	1425.81	1419.1	1565.35
26	1620.68	1461.64	1734.98	1441.87	1389.36	1456.61	1422.1	1436.4	1565.61
28	1524.75	1407.45	1644.69	1437.81	1395.36	1433.31	1409.04	1432.78	1558.02
30	1442.23	1323.87	1562.79	1424.05	1376.92	1433.22	1392.27	1441.26	1549.46
32	1381.24	1235.35	1465.26	1419.37	1356.79	1404.98	1388.04	1400.13	1526.42
34	1287.86	1179.84	1375.77	1387.15	1320.52	1376.56	1354.32	1381.51	1497.39
36	1214.08	1107.29	1290.86	1337.91	1289.36	1337.91	1327.32	1330.4	1472.32
38	1136.06	1040.83	1215.23	1306.31	1253.88	1300.22	1315.93	1306.05	1448.49
40	1053.89	961.926	1126.79	1280.01	1212.05	1242.41	1275.24	1263.24	1418.13
42	988.845	888.936	1051.24	1241.7	1153.98	1212.14	1241.7	1237.91	1382.56
44	930.418	837.394	980.813	1204.11	1125.91	1171.8	1213.64	1215.05	1354.94
46	872.079	776.672	909.236	1170.57	1073.4	1116.73	1174.28	1192.02	1324.93
48	812.505	723.276	848.602	1121.14	1020.71	1072.78	1144.18	1145.5	1282.92
50	750.724	681.53	796.618	1064.66	970.663	1037.56	1085.13	1112.23	1236.67
52	698.563	644.02	744.458	1021.06	911.442	985.138	1065.28	1064.31	1186.01
54	661.054	603.862	695.386	974.723	863.43	941.185	1001.73	1010.56	1141.09
56	616.395	561.587	657.876	925.034	802.179	875.698	958.837	972.164	1073.22
58	566.706	537.227	626.28	868.725	750.371	827.862	906.5	921.062	1019.38
60	538.904	503.954	586.123	822.831	715.774	780.82	882.229	876.051	968.016
62	510.132	475.888	544.2	772.524	669.968	725.923	813.123	826.008	909.677
64	480.654	445.88	508.897	721.334	634.753	684.972	776.584	776.231	860.341
66	442.35	411.283	483.831	680.206	618.072	649.051	737.838	729.013	819.212
68	2583.58	2581.99	2508.65	2436.72	2616.15	2626.47	2395.5	2409.71	2624.89
70	2385.97	2411.39	2389.15	2208.66	2342.2	2345.2	2209.01	2128.61	2317.04
72	2377.5	2394	2375.38	2195.42	2309.89	2321.01	2190.13	2119.78	2289.06
74	2319.16	2315.98	2300.36	2082.1	2191.54	2214.75	2101.69	2062.95	2199.57
76	2258.79	2280.68	2236.2	2014.49	2123.76	2142.03	2044.77	1991.1	2145.03
78	2208.48	2226.93	2201.78	1999.67	2075.66	2096.49	2016.7	1977.51	2124.02
80	2205.13	2199.48	2190.3	1964.63	2041.06	2084.39	1994.9	1961.71	2098.51
82	2158.71	2168.68	2149.97	1953.42	2050.33	2084.04	1985.99	1947.42	2073.89
84	2124.29	2138.05	2145.29	1964.19	2054.39	2096.4	1989.16	1928.79	2044.94
86	2107.87	2128.96	2121.9	1965.42	2070.09	2097.72	1972.57	1915.47	2033.03
88	2062.51	2102.84	2126.58	1949.89	2056.68	2092.95	1945.12	1889.78	1987.57
90	2021.91	2051.65	2100.46	1931.53	2018.55	2057.03	1910.17	1848.92	1943.71
92	1982.54	1984.48	2101.69	1895.79	1996.31	2030.47	1900.64	1802.32	1909.73
94	1924.65	1945.65	2059.59	1884.13	1958.63	1997.37	1870.01	1780.87	1851.74
96	1891.64	1924.29	2052.8	1842.12	1948.83	1988.02	1822	1757.4	1799.06
98	1847.42	1881.13	2019.7	1804.62	1906.46	1961.18	1792.96	1699.06	1742.57
100	1800.47	1813.53	1996.66	1794.55	1879.46	1934.8	1773.28	1673.46	1683.08
102	1762.87	1777.96	1961.63	1773.37	1845.83	1908.67	1733.04	1634.98	1635.87
104	1718.47	1725.89	1926.5	1764.72	1835.15	1887.4	1707.27	1612.57	1603.39
106	1688.03	1699.41	1880.87	1751.04	1794.82	1867.98	1662.61	1584.5	1553.17
108	1653.52	1660.67	1863.22	1717.15	1752.45	1831	1605.68	1549.64	1520.6
110	1612.83	1630.31	1845.92	1693.14	1720.77	1810.44	1552.29	1506.57	1473.56
112	1583.62	1626.42	1832.24	1662.43	1649.55	1778.93	1503.48	1466.94	1409.22
114	1538.08	1585.12	1810.88	1594.03	1619.27	1727.57	1456.17	1436.84	1371.88
116	1506.13	1569.58	1790.23	1556.87	1576.12	1678.93	1418.66	1402.16	1307.02
118	1472.5	1545.05	1765.16	1539.22	1524.22	1648.4	1379.74	1362.35	1275.15
120	2745.36	2842.44	3002.1	2640.16	2666.72	2861.68	2453.84	2486.23	2854.09
122	2129.23	2329.75	2519.42	2019.26	2085.36	2033.64	2054.21	2005.23	2130.91
124	2316.42	2426.04	2521.8	2096.93	2138.32	2080.42	2044.32	1996.22	2195.33
126	2369.91	2493.74	2555.07	2201.6	2185.89	2145.11	2062.24	2039.2	2275.38
128	2326.84	2463.55	2518.27	2218.46	2224.11	2185.62	2052.18	2012.2	2271.94
130	2234.61	2401.59	2440.6	2189.33	2203.19	2171.06	1975.31	1974.42	2215.37
132	2102.4	2277.68	2353.58	2134.44	2156.59	2135.14	1896.93	1900.82	2139.55
134	1957.21	2151.56	2255	2060.03	2060.39	2081.92	1794.82	1827.12	2015.55
136	1786.35	1985.02	2123.4	1950.59	1943.44	1972.75	1722.45	1728.27	1858.98
138	1631.45	1839.21	1956.51	1795.17	1800.2	1847.51	1583.44	1580.17	1697.29
140	1473.38	1679.02	1818.21	1659.08	1657.93	1718.56	1482.12	1479.83	1542.31
142	1352.56	1531.02	1691.03	1548.49	1542.31	1619.54	1370.03	1395.71	1424.49
144	1263.33	1421.05	1557.76	1455.47	1491.3	1515.39	1279.04	1305.25	1316.81
146	1166.77	1340.73	1458.2	1376.03	1374	1461.2	1217.26	1218.67	1229.53
148	1093.17	1272.68	1388.04	1292.37	1337.11	1419.19	1183.98	1174.81	1154.06
150	1046.57	1227.14	1326.17	1350.53	1312.22	1388.21	1119.11	1141.44	1126.7
152	1011.35	1175.07	1273.74	1262	1304.54	1371.27	1081.43	1130.41	1114.26
154	1027.77	1175.16	1213.11	1250.27	1276.12	1361.73	1085.84	1125.03	1085.75
156	981.431	1167.3	1171.45	1233.23	1280.8	1312.05	1044.18	1121.94	1056.89
158	1006.32	1133.41	1128.65	1201.81	1307.99	1343.73	1008.35	1092.81	1030.77
160	1028.56	1209.93	1146.56	1278.07	1314.87	1322.81	1001.02	1115.67	1008.26
162	993.081	1139.77	1179.04	1311.78	1348.23	1338.88	1084.34	1115.76	1030.94
164	1103.32	1106.32	1090.61	1384.07	1366.94	1360.5	1082.58	1165.18	998.73
168	1051.68	1201.55	1109.67	1380.89	1445.05	1420.52	1086.02	1202.34	1078.43
170	2171.86	2120.4	2117.05	2041.68	1975.13	2178.65	1988.81	2001.96	2016.7
172	2157.12	2159.32	2168.15	2174.77	2168.59	2248.29	2118.81	2136.02	2101.16
174	2061.8	2142.11	2178.57	2374.06	2360.64	2388.53	2160.03	2186.95	2152.26
176	1976.81	2027.64	2102.66	2429.48	2358.43	2396.12	2104.16	2122.79	2096.75
178	1897.29	1966.74	2003.37	2388.97	2305.22	2348.82	2031.88	2056.68	2025.26
179	1822.18	1896.32	1906.73	2345.02	2263.29	2275.47	1962.95	1981.57	1931.44
180	1763.4	1789.17	1818.12	2269.21	2174.42	2230.11	1903.73	1900.2	1870.9
182	1713.53	1740.36	1776.28	2228.87	2111.93	2195.78	1847.16	1849.89	1817.5
184	1674.52	1689.97	1706.21	2169.74	2070.62	2128.88	1774.87	1773.55	1755.01
186	1655.81	1665.87	1675.05	2084.04	1986.43	2086.25	1702.41	1740.54	1721.3
188	1603.83	1609.65	1624.48	2019.43	1931.44	1997.55	1670.29	1705.94	1693.06
190	1549.9	1573.2	1568.44	1959.24	1874.6	1966.57	1617.68	1650.78	1639.75
192	1531.9	1509.39	1522.28	1890.22	1809.73	1895.17	1591.12	1556.61	1580.7
194	1476.12	1486.36	1469.06	1844.51	1781.32	1840.45	1530.31	1520.25	1588.03
196	1441.96	1436.4	1462.7	1767.11	1674.08	1765.78	1462.79	1520.07	1468.26
198	1415.57	1456.35	1417.16	1709.21	1623.95	1736.04	1439.49	1529.96	1470.2
200	1363.68	1402.33	1344.53	1688.64	1632.78	1737.8	1439.93	1489.89	1434.28
202	1333.05	1365.44	1324.67	1653.69	1631.1	1670.82	1409.13	1447.43	1429.25
204	1250.88	1342.76	1319.81	1605.06	1560.76	1724.74	1390.86	1437.37	1414.25
206	1236.94	1347.7	1275.77	1591.82	1540.28	1687.06	1398.36	1400.92	1411.69
208	1241.35	1304.19	1243.2	1557.67	1522.01	1626.33	1397.92	1370.56	1426.25
210	1237.29	1248.23	1219.82	1560.05	1518.13	1647.87	1398.72	1358.73	1380.18
212	1261.12	1220.17	1217.7	1591.82	1491.65	1614.15	1355.82	1351.5	1407.28
214	1203.66	1212.4	1214.52	1554.67	1492.97	1642.48	1354.67	1339.41	1393.33
216	1177.01	1191.31	1192.37	1588.12	1498.62	1598	1364.12	1365.53	1388.92
218	1182.92	1238.79	1186.54	1603.92	1492.89	1617.86	1375.06	1329.52	1391.21
220	1185.57	1219.99	1145.33	1597.3	1492.18	1608.77	1332.26	1364.91	1367.03
222	1163.42	1187.25	1133.5	1610.27	1506.74	1593.5	1344.61	1303.04	1391.74
224	1146.03	1174.28	1122.29	1573.47	1537.1	1601.27	1344.79	1364.3	1400.13
226	1158.57	1161.04	1100.23	1563.93	1500.39	1609.56	1345.67	1360.32	1392.89
228	1142.68	1159.8	1069.42	1596.68	1511.86	1589.8	1349.56	1325.64	1369.24
230	1126.35	1125.82	1079.22	1593.41	1500.04	1594.38	1318.4	1387.24	1388.48
232	1103.85	1120.97	1074.19	1605.68	1483.09	1589.09	1349.03	1379.56	1383.62
234	2079.1	2529.92	2668.31	1800.11	1725.27	1730.12	1595.71	1585.38	1609.74
236	2446.52	2427.89	2437.87	2422.6	2359.41	2314.13	2444.93	2424.28	2335.75
238	2553.22	2493.74	2548.9	2533.54	2492.76	2459.84	2373.7	2432.31	2215.9
240	2503.89	2410.77	2496.91	2526.57	2382.88	2342.37	2197.45	2275.21	2149.26
242	2369.64	2291.36	2348.02	2421.98	2270.97	2239.64	2068.86	2157.91	2032.14
244	2201.07	2160.82	2197.89	2332.66	2183.33	2144.41	1973.01	2033.73	1923.06
246	2109.02	2028	2088.01	2226.22	2122.43	2108.66	1873.81	1943.36	1834.8
248	1991.46	1941.24	1954.48	2158.97	2036.03	2047.33	1796.49	1908.23	1753.34
250	1900.02	1835.77	1841.51	2098.25	1993.58	1968.69	1752.28	1808.94	1757.75
252	1801.17	1732.68	1760.84	2040.71	1967.19	1958.63	1715.91	1770.81	1686.97
254	1766.84	1671.43	1664.37	1979.01	1912.82	1932.77	1710.62	1745.31	1656.78
256	1683.88	1600.83	1561.29	1945.47	1947.51	1888.11	1670.02	1679.11	1632.6
258	1619.54	1553.96	1501.8	1900.2	1881.49	1876.46	1625.01	1700.38	1592.09
260	1586.44	1530.31	1488.74	1882.55	1844.07	1891.64	1621.3	1682.02	1579.12
262	1559.52	1458.11	1452.46	1862.34	1855.63	1889.43	1600.83	1706.3	1554.14
264	1540.99	1452.11	1457.76	1828.62	1827.47	1872.93	1624.13	1661.37	1559.17
266	1527.57	1392.45	1410.81	1820.59	1822.36	1886.69	1631.98	1648.66	1567.64
268	1491.65	1446.29	1397.74	1800.29	1817.15	1876.81	1560.23	1625.27	1553.43
270	1449.11	1432.61	1360.85	1788.64	1794.29	1848.21	1555.29	1603.83	1548.14
272	1410.01	1415.31	1346.38	1781.49	1761.28	1852.8	1550.17	1613.54	1535.34
274	1392.98	1393.95	1319.28	1797.73	1744.78	1833.12	1529.34	1625.98	1552.11
276	1390.15	1364.03	1306.05	1765.61	1744.78	1813	1526.95	1592.71	1589.62
278	1360.5	1372.5	1320.25	1742.22	1726.24	1815.91	1526.34	1586.18	1571.61
280	1327.05	1368.71	1244.26	1748.92	1694.64	1799.94	1506.3	1601.27	1576.91
282	1355.12	1313.63	1243.65	1730.83	1681.85	1788.55	1540.37	1581.06	1571.97
284	1268.62	1319.64	1245.32	1732.95	1689.26	1767.19	1502.42	1593.15	1595.88
286	1228.82	1258.3	1274.98	1745.57	1684.58	1763.13	1529.51	1631.54	1596.68
288	2470.26	2469.46	2553.66	2441.13	2416.42	2452.34	2417.57	2447.22	2310.86
290	2311.75	2342.55	2378.47	2354.2	2296.65	2305.22	2198.07	2252.44	2156.41
292	2216.52	2247.05	2244.05	2221.11	2135.32	2143.26	1997.37	2072.66	1976.98
294	2075.22	2151.56	2142.64	2134.26	2102.22	2070.62	1957.39	2016.88	1875.31
296	1982.81	2039.2	2028.88	2128.43	2069.92	2008.58	1882.55	1974.69	1837.71
298	1923.15	1974.95	1906.38	2093.04	2060.92	2023.05	1890.14	1924.2	1814.06
300	1885.37	1893.4	1834.09	2058.18	2026.58	1985.9	1851.57	1927.91	1817.59
302	1820.41	1808.94	1767.02	2073.1	2032.32	2025.35	1841.68	1926.5	1829.86
304	1769.75	1747.34	1700.03	2058.36	1994.72	1984.66	1835.51	1877.87	1797.82
306	1761.81	1668.17	1634.45	2025.53	1993.75	1981.57	1829.86	1901.52	1804.09
308	1695.09	1622.1	1552.64	2003.02	1967.28	1988.9	1807	1875.31	1829.42
310	1656.61	1552.9	1528.9	1996.05	1950.86	1977.87	1822.36	1868.78	1781.4
312	1582.82	1550.61	1485.83	1988.37	1922.44	1987.66	1793.14	1829.86	1809.65
314	1559.17	1475.32	1445.23	1945.03	1929.68	1969.22	1786.26	1813.79	1764.37
316	1528.98	1480.97	1377.36	1971.07	1925.88	1978.31	1786.26	1819.27	1780.17
318	1516.01	1419.46	1407.98	1954.3	1883.69	1976.54	1759.78	1797.64	1816.35
320	1461.73	1381.24	1400.74	1917.76	1904.79	1958.18	1754.57	1817.41	1789.08
322	1420.78	1335.08	1347	1898.79	1880.08	1905.32	1750.69	1809.29	1816.71
324	1389.27	1372.77	1329.26	1936.56	1869.13	1938.15	1739.13	1810.7	1809.38
326	1374.62	1359.18	1302.16	1924.29	1866.57	1920.23	1759.34	1787.23	1783.7
328	1338.88	1364.21	1321.84	1911.05	1835.86	1918.12	1750.95	1802.59	1765.52
330	1386.01	1329.17	1293.16	1878.13	1864.72	1904.88	1742.13	1784.76	1789.35
332	1351.76	1303.04	1334.73	1878.66	1836.74	1882.46	1719.97	1788.99	1795.26
334	1335.61	1319.81	1250.44	1879.02	1823.06	1889.34	1731.45	1791.29	1802.32
336	2687.37	2795.93	2875.28	2421.1	2669.28	2696.29	2471.49	2617.56	2619.77
338	2583.41	2589.05	2599.64	2379.53	2409.45	2346.08	2315.63	2345.73	2343.87
340	2562.4	2615.18	2622.59	2231.87	2205.66	2102.93	2153.85	2171.5	2143.09
342	2421.54	2565.31	2557.63	2168.41	2094.45	2021.99	2025.53	2032.76	1973.28
344	2282.97	2433.9	2404.42	2133.55	2027.38	1948.21	1968.95	1947.33	1904.08
346	2158.27	2304.6	2240.17	2077.77	1994.11	1942.56	1904.79	1864.63	1863.66
348	2056.33	2163.03	2119.7	2053.41	1965.86	1939.38	1825.44	1857.57	1803.38
350	1941.15	2059.68	1971.25	2017.23	1916	1895.17	1838.33	1835.15	1750.34
352	1838.77	1965.77	1875.93	2006.37	1879.99	1881.93	1809.82	1791.38	1762.6
354	1732.15	1864.72	1727.74	1968.6	1859.07	1863.48	1787.23	1764.63	1727.65
356	1640.63	1749.98	1620.6	1924.56	1872.57	1890.76	1763.93	1744.78	1676.2
358	1616.27	1691.91	1577.17	1918.47	1850.77	1875.31	1754.75	1772.93	1713.36
360	1578.67	1603.74	1489.8	1892.87	1811.06	1844.33	1768.87	1767.63	1699.5
362	1566.14	1589.71	1507.63	1940.36	1819.62	1860.66	1780.7	1780.52	1712.65
364	1510.8	1554.93	1481.06	1905.41	1822.44	1853.69	1740.36	1763.13	1721.03
366	1474	1522.28	1436.67	1910.7	1790.76	1870.72	1765.87	1776.81	1690.32
368	1450.7	1524.04	1455.29	1893.49	1764.1	1880.96	1750.95	1766.4	1709.12
370	1435.43	1519.98	1405.07	1915.73	1782.9	1870.98	1736.57	1776.02	1741.33
372	1399.16	1483.88	1360.15	1895.08	1801.61	1841.77	1780.52	1741.95	1732.33
374	1379.39	1483.18	1373.56	1890.67	1784.05	1808.67	1759.6	1752.98	1734.18
376	1373.56	1452.82	1370.21	1834.62	1764.28	1824.83	1742.04	1775.14	1728.62
378	1350.88	1425.63	1312.4	1864.72	1784.14	1800.64	1742.31	1743.54	1749.37
380	1376.47	1437.81	1333.32	1847.95	1757.31	1803.29	1724.21	1760.57	1699.41
382	1343.03	1413.28	1344.44	1866.4	1777.78	1790.76	1725.54	1737.27	1729.86
384	1327.23	1414.69	1314.87	1822.44	1738.95	1778.23	1736.13	1732.86	1742.48
386	1286.8	1422.28	1319.55	1834.8	1734.8	1783.17	1760.4	1738.6	1701.53
388	1309.58	1364.65	1266.68	1845.04	1749.37	1768.16	1734.36	1733.66	1722.71
390	1296.42	1374.8	1285.66	1865.69	1759.52	1793.41	1726.24	1757.04	1745.13
392	1282.39	1352.2	1270.74	1870.54	1699.5	1757.22	1735.42	1732.6	1724.48
394	1289.19	1338.79	1259.53	1793.85	1737.45	1769.75	1741.33	1742.83	1747.69
396	1284.6	1319.55	1284.51	1807.97	1727.39	1768.43	1704.09	1712.47	1737.89
398	1255.56	1325.2	1289.63	1851.04	1692.88	1769.93	1741.07	1745.92	1731.1
400	1237.82	1349.12	1271.54	1829.77	1723.42	1757.22	1719.89	1719.09	1735.77
402	1274.27	1324.31	1258.47	1831.71	1722.8	1759.69	1733.21	1704.09	1709.56
403	2687.37	2500	2700	2421.1	2669.28	2696.29	2374.23	2405.83	2399.21
404.683	2583.41	2589.05	2599.64	2379.53	2409.45	2346.08	2230.72	2237.17	2234.08
406.683	2562.4	2615.18	2622.59	2231.87	2205.66	2102.93	2186.16	2163.39	2160.38
408.683	2421.54	2565.31	2557.63	2168.41	2094.45	2021.99	2059.06	2079.63	2050.86
410.683	2282.97	2433.9	2404.42	2133.55	2027.38	1948.21	1969.04	2028.88	1928.27
412.683	2158.27	2304.6	2240.17	2077.77	1994.11	1942.56	1928.44	1977.6	1872.75
414.683	2056.33	2163.03	2119.7	2053.41	1965.86	1939.38	1856.42	1899.93	1809.47
416.683	1941.15	2059.68	1971.25	2017.23	1916	1895.17	1838.51	1869.13	1726.86
418.683	1838.77	1965.77	1875.93	2006.37	1879.99	1881.93	1828.62	1898.52	1691.38
420.683	1732.15	1864.72	1727.74	1968.6	1859.07	1863.48	1801.17	1816.62	1647.78
422.683	1640.63	1749.98	1620.6	1924.56	1872.57	1890.76	1760.22	1811.06	1663.05
424.683	1616.27	1691.91	1577.17	1918.47	1850.77	1875.31	1765.16	1853.51	1634.81
426.683	1578.67	1603.74	1489.8	1892.87	1811.06	1844.33	1785.46	1821.83	1612.12
428.683	1566.14	1589.71	1507.63	1940.36	1819.62	1860.66	1762.16	1853.24	1642.93
430.683	1510.8	1554.93	1481.06	1905.41	1822.44	1853.69	1763.49	1802.76	1618.04
432.683	1474	1522.28	1436.67	1910.7	1790.76	1870.72	1762.34	1822.62	1633.75
434.683	1450.7	1524.04	1455.29	1893.49	1764.1	1880.96	1788.99	1813.7	1662.08
436.683	1435.43	1519.98	1405.07	1915.73	1782.9	1870.98	1749.45	1817.32	1633.04
438.683	1399.16	1483.88	1360.15	1895.08	1801.61	1841.77	1730.92	1853.95	1663.84
440.683	1379.39	1483.18	1373.56	1890.67	1784.05	1808.67	1804.7	1827.12	1650.6
442.683	1373.56	1452.82	1370.21	1834.62	1764.28	1824.83	1828.62	1838.95	1679.02
444.683	1350.88	1425.63	1312.4	1864.72	1784.14	1800.64	1776.72	1849.45	1629.42
446.683	1376.47	1437.81	1333.32	1847.95	1757.31	1803.29	1794.55	1834.98	1654.93
448.683	1343.03	1413.28	1344.44	1866.4	1777.78	1790.76	1794.64	1832.95	1656.34
450.683	1327.23	1414.69	1314.87	1822.44	1738.95	1778.23	1824.65	1852.27	1661.81
452.683	1286.8	1422.28	1319.55	1834.8	1734.8	1783.17	1810	1832.68	1695.7
454.683	2443.6	2396.56	2393.12	2354.11	2339.9	2236.29	2300.54	2267.88	2248.29
456.683	2418.27	2132.58	2276.27	2274.68	2114.58	2027.29	2030.64	1978.84	2022.17
458.683	2354.55	2002.93	2178.21	2202.57	2025.88	1930.56	1979.45	1847.33	1890.93
460.683	2250.85	1997.11	2038.5	2181.12	2003.55	1908.05	1885.55	1814.06	1783.52
462.683	2146.97	1934.09	2009.73	2164	1965.6	1893.49	1895.7	1799.85	1746.63
464.683	2058.89	1861.28	1895.26	2195.16	1980.95	1866.04	1856.07	1767.63	1699.59
466.683	2004.26	1843.45	1847.24	2174.33	1978.57	1887.58	1808.67	1786.08	1628.63
468.683	1986.78	1803.03	1754.13	2123.32	2008.32	1872.93	1807.53	1786.43	1612.74
470.683	1961.45	1770.11	1671.7	2095.16	1950.15	1873.9	1833.39	1790.41	1606.74
472.683	1906.99	1746.98	1624.39	2107.87	1957.21	1896.58	1865.51	1753.42	1545.22
474.683	1854.74	1719.8	1540.55	2088.19	1958.54	1896.32	1846.36	1791.64	1537.63
476.683	1818.83	1664.99	1483.71	2093.93	1946.01	1913.35	1819.8	1769.13	1499.42
478.683	1760.57	1624.21	1476.12	2059.59	1977.25	1914.85	1829.68	1775.76	1526.34
480.683	1693.14	1623.51	1397.21	2019.26	1982.54	1916.44	1851.13	1791.11	1491.74
482.683	1661.11	1610.27	1387.42	2031.7	1935.59	1923.06	1820.15	1797.91	1500.48
484.683	1588.47	1589.35	1307.1	2063.56	1939.3	1885.64	1833.3	1818.21	1476.91
486.683	1580.7	1580.97	1290.95	2027.73	1944.86	1899.14	1807.79	1785.9	1491.65
488.683	1556.26	1539.4	1295.28	2035.06	1956.15	1878.05	1790.49	1790.49	1468.7
490.683	1490.94	1518.75	1290.6	2024.82	1925.44	1851.57	1781.93	1823.86	1478.77
492.683	1528.01	1463.67	1246.38	2041.15	1912.56	1822.97	1798.7	1811.85	1466.32
494.683	1496.15	1483.53	1233.76	2014.05	1945.12	1856.69	1776.11	1808.06	1454.32
496.683	1477.09	1424.31	1171.98	2023.94	1909.82	1853.33	1802.23	1825.53	1465.26
498.683	1412.31	1433.05	1186.37	2035.67	1876.72	1866.31	1743.54	1867.45	1458.29
500.683	1379.3	1459.26	1133.06	2022.08	1895.61	1876.28	1756.51	1790.32	1499.77
502.683	2364.79	2367.53	2652.6	2454.9	2413.33	2518.8	2196.48	2462.84	2279.18
504.683	2440.34	2428.95	2577.76	2431.51	2311.92	2291.98	2353.32	2336.37	2118.2
506.683	2367.35	2321.98	2562.49	2311.92	2181.04	2126.32	2295.51	2277.94	2248.91
508.683	2263.65	2189.77	2573.26	2281.91	2112.46	2094.9	2228.34	2191.27	2204.69
510.683	2143.97	2051.39	2579.88	2301.77	2090.57	2059.42	2110.61	2055.09	2120.49
512.683	2104.16	1961.71	2586.93	2274.68	2111.93	2099.75	2010.96	1926.15	1967.01
514.683	2047.85	1903.55	2550.4	2295.77	2113.34	2068.33	1917.59	1807.97	1881.05
516.683	1989.96	1867.54	2488	2226.67	2148.12	2040.44	1842.48	1716.27	1813.18
518.683	1878.75	1775.4	2409.18	2198.69	2119.34	2005.76	1751.31	1642.13	1716.8
520.683	1871.25	1753.34	2303.45	2226.49	2143.53	2033.29	1744.69	1593.59	1594.47
522.683	1821.21	1687.67	2185.8	2222.61	2135.49	2032.14	1719.62	1532.96	1572.94
524.683	1739.92	1652.63	2060.92	2160.21	2116.26	2045.12	1686.35	1526.16	1477.88
526.683	1724.74	1636.48	1993.13	2163.21	2098.51	2061.98	1612.92	1481.5	1416.72
528.683	1719.89	1628.1	1853.51	2179.71	2106.28	2047.85	1605.51	1446.38	1386.62
530.683	1651.93	1584.85	1755.19	2155.53	2139.03	2055	1630.84	1448.58	1380.27
532.683	1636.31	1607.01	1687.14	2161.44	2101.69	2046.09	1591.12	1465.97	1390.86
534.683	1625.8	1585.29	1617.33	2174.59	2148.2	2034	1574	1469.76	1371.62
536.683	1574.44	1553.08	1547.52	2167.27	2127.55	2061.8	1604.53	1461.73	1343.29
538.683	1628.54	1576.47	1507.54	2210.87	2156.15	2059.42	1571.44	1471.79	1389.27
540.683	1592.27	1542.05	1481.33	2210.51	2184.83	2067.54	1564.29	1473.38	1380.01
542.683	1536.84	1538.25	1453.44	2164.36	2136.11	2054.12	1599.06	1494.74	1319.55
544.683	1541.78	1528.63	1352.73	2163.03	2173.53	2036.47	1579.38	1504.18	1360.77
546.683	1519.19	1537.72	1305.87	2136.02	2132.76	2038.59	1563.85	1470.82	1365.27
548.683	1504.8	1541.16	1286.01	2157.12	2112.2	2021.64	1530.04	1508.51	1329.79
550.683	1461.82	1514.95	1324.4	2149.26	2098.34	2021.64	1552.9	1506.74	1361.12
552.683	1483.97	1540.63	1308.25	2127.38	2104.87	1976.98	1535.69	1518.13	1334.11
554.683	1483.18	1550.26	1298.45	2104.87	2102.75	1895.43	1540.63	1507.63	1332.08
556.683	1495.01	1567.29	1213.55	2111.58	2043.09	1977.42	1548.14	1520.34	1315.84
558.683	1408.16	1536.93	1234.2	2077.24	2044.85	1965.95	1525.98	1478.06	1322.99
560.683	1485.91	1509.3	1231.64	2105.05	2093.57	1893.49	1558.46	1506.83	1328.11
562.683	1450.61	1506.21	1192.19	2080.33	2059.77	1889.96	1512.66	1447.61	1299.42
564.683	1393.68	1510.01	1128.65	2019.08	2067.36	1787.93	1526.42	1520.95	1300.22
566.683	1397.92	1514.33	1071.81	2072.66	2013.79	1817.77	1506.13	1550.17	1313.81

## Sheet: Figure 5L
Young	Old	Old + 78c + NMN
51.1681	27.5984	47.3883
47.1016	29.6548	45.8499
62.5598	36.5022	54.1062
