# Supplementary material for: Age-associated nicotinamide adenine dinucleotide decline drives CAR-T cell failure
Source: Nat Cancer. 2025 May 20;6(9):1524–36. doi: 10.1038/s43018-025-00982-7 (PMC12463664; doi:10.1038/s43018-025-00982-7)
Supplement: Supplementary file 8 — Statistical source data. [file 43018_2025_982_MOESM8_ESM.xlsx]

## Sheet: Extended Data Figure 1A
	Young					Old
TN	66.6	63.6	62.4	61.3	56.4	27.5	18.7	27.1	7.96	12.5
TEM	1.97	3.94	4.58	0.74	1.66	8.87	35.5	9.22	15.8	16.9
TCM	26.4	26	22.8	20.5	14.2	60.5	38.3	60.7	68.1	55.8

## Sheet: Extended Data Figure 1B
	Young										Old
IL-2	73.3	63.6	70.4	68.1	62.9	59.8	64.7	58.1	51.7	40.7	50.6	37.2	34	22.5	57.6	53.2	46.9	53.6	34.8	29.9
IL-7 IL-15	77.1	66.6	83.6	78.5	75.7	76.1	74.2	76	74	63.9	56.8	40.6	38.5	25.9	66.3	65.9	57	75.9	65.7	59.4

## Sheet: Extended Data Figure 1C
Young	Old
25364	24239
31828	25830
31616	29032
34715	31254

## Sheet: Extended Data Figure 1D
Time (hours)	Young CAR-T cells IL-2			Old CAR-T cells IL-2
0	21.9707	45.668	57.141	-9.0483	41.5905	33.6102
1.91667	35.402	53.0263	63.8697	15.9415	39.5316	40.2156
3.91667	45.7227	64.4927	75.407	32.3083	56.7547	49.444
5.91667	62.6391	77.4817	88.0616	49.7492	74.9794	61.168
7.91667	72.9678	86.1458	93.4877	66.6633	87.4312	70.0039
9.91667	81.2353	90.8051	95.9931	77.6085	92.8084	77.4853
11.9167	85.6163	93.2275	97.0015	84.8383	95.7204	81.8884
13.9167	88.733	94.6625	97.815	89.7634	97.1874	86.9154
15.9167	90.886	95.5972	98.2689	92.568	97.9793	89.9574
17.9167	93.0649	96.5687	98.6046	94.793	98.3969	92.7819
19.9167	94.6559	97.0869	98.9187	96.0812	98.7409	94.6707
21.9167	95.2044	96.9439	98.6925	96.4854	98.6854	95.0261
24	96.1124	97.3458	98.6294	96.7223	98.5951	96.1825
25.9167	96.9962	98.0608	99.1349	97.3637	99.1212	97.0192
27.9167	97.7095	98.6026	99.3611	98.1964	99.4246	98.1828
29.9167	98.3026	98.8785	99.5187	98.3579	99.5601	98.578
31.9167	98.6513	99.0226	99.6117	98.7122	99.6664	98.8165
33.9167	99.0124	99.1941	99.6999	99.0596	99.7325	99.0609
35.9167	99.1877	99.3153	99.717	99.0685	99.7404	99.2631
37.9167	99.2797	99.404	99.7768	99.2697	99.805	99.31
39.9167	99.3196	99.4159	99.7707	99.2766	99.7948	99.2349
41.9167	99.4464	99.498	99.7595	99.2456	99.7969	99.2576
43.9167	99.5321	99.5151	99.7571	99.2278	99.8062	99.2731
45.9167	99.5318	99.5691	99.7906	99.2257	99.7934	99.2644
48	99.5339	99.5959	99.8236	99.26	99.8362	99.2059
49.9167	99.4997	99.6507	99.8141	99.4588	99.8256	99.1677
51.9167	99.4622	99.7108	99.7571	99.4768	99.8497	99.1554
53.9167	99.4274	99.7322	99.7502	99.5348	99.8746	99.1569
55.9167	99.4985	99.7414	99.7239	99.509	99.8038	99.0314
57.9167	99.4904	99.716	99.6848	99.5586	99.8418	99.0874
59.9167	99.5089	99.714	99.686	99.4929	99.8084	99.0391
61.9167	99.5363	99.7164	99.5825	99.5452	99.7824	99.0551
63.9167	99.4082	99.6987	99.525	99.5043	99.77	98.826
65.9167	99.2954	99.6288	99.2826	99.4348	99.702	98.6697
67.9167	99.4656	99.6524	99.3209	99.5474	99.7822	98.7422
69.9167	99.3919	99.6392	99.3749	99.5538	99.8015	98.5003
72	99.3263	99.6584	99.275	99.5581	99.7604	98.6666

## Sheet: Extended Data Figure 1E
IFN+		TNF+
Young	Old	Young	Old
26.2	51.8	62.7	75.8
29.5	39.5	69.7	80.3
35	34.2	72.8	37.7
31.7	37.6	78	76.9

## Sheet: Extended Data Figure 1F
IFNg+			TNFa+
Not exhausted	Young	Old	Not exhausted	Young	Old
56.3	30.5	16.1	72.5	8.54	12.8
71	37.9	8.33	84.8	19.7	8.12
71.5	34.3	4.78	84	19.1	8.26

## Sheet: Extended Data Figure 1G
IFNg MFI		TNFa MFI
Young	Old	Young	Old
22690	12905	142339	109382
22187	12364	159108	121041
16382	9928	147135	107643

## Sheet: Extended Data Figure 1H
Not exhausted	Young	Old
3310	19047	21370
3063	20423	20960
2765	27135	21571

## Sheet: Extended Data Figure 1I
Not exhausted	Young	Old
269	425	499
283	657	399
320	458	627

## Sheet: Extended Data Figure 1J
Not exhausted	Young	Old
76154	20684	28879
65206	35421	20380
65956	25591	26959

[truncated: 4 more sheets: Extended Data Figure 1K, Extended Data Figure 1L, Extended Data Figure 1M, Extended Data Figure 1N]
