# Supplementary material for: Age-associated nicotinamide adenine dinucleotide decline drives CAR-T cell failure
Source: Nat Cancer. 2025 May 20;6(9):1524–36. doi: 10.1038/s43018-025-00982-7 (PMC12463664; doi:10.1038/s43018-025-00982-7)
Supplement: Supplementary file 9 — Statistical source data. [file 43018_2025_982_MOESM9_ESM.xlsx]

## Sheet: Extended Data Figure 3A
Young	Old
65.7918	184.402
105.319	168.287
100	334.842
86.2745	786.57
100	111.011

## Sheet: Extended Data Figure 3B
Time (minutes)	Young																		Old
1.30728	108.497	81.0107	126.311	125.856	124.465	112.274	75.8695	90.0418	140.269	137.515	132.029	126.078	185.262	178.657	148.343	191.226	132.047	166.032	47.7243	69.9624	60.7764	43.8999	65.9742	48.9511	48.6222	74.6322	58.8336	54.421	105.802	54.605	52.7491	120.612	113.368	116.501
7.7526	101.792	74.5691	118.965	118.718	115.76	107.219	72.3504	86.7648	134.051	129.95	124.832	120.32	177.768	171.808	139.772	182.493	126.295	158.209	43.3117	64.6664	57.4256	41.2333	61.8361	46.8981	49.1964	71.5802	56.2493	52.3973	102.077	51.5763	50.8218	113.937	106.237	109.271
14.2014	100.097	70.8335	117.915	115.773	113.414	105.306	69.9899	85.1747	131.113	128.358	124.604	118.109	177.398	170.817	138.776	179.625	125.488	155.788	39.9031	62.5587	56.0967	39.9369	60.8089	45.0943	47.3306	69.4155	54.0744	50.4324	101.065	49.6184	50.6386	111.884	104.289	108.325
20.756	35.666	29.3083	35.4165	43.8436	33.7273	38.2679	24.6377	33.6522	51.4214	41.2132	44.257	42.4048	65.7109	61.7939	49.5179	58.1733	46.5579	51.3344	20.5651	30.6752	23.3402	17.2926	29.6837	20.4098	22.0395	29.0613	25.6044	25.0567	39.2429	21.8464	24.0545	43.2803	40.2676	35.9072
27.2313	35.6285	30.8617	33.0798	41.0332	34.5457	39.7473	25.1875	34.4385	51.5588	42.7537	46.1249	43.2716	65.3221	64.646	48.5519	57.0052	44.757	53.7377	17.6479	33.3157	23.1661	17.5564	29.6201	20.7083	22.1151	29.6525	27.4384	25.165	38.6211	21.4425	24.9861	42.6844	39.9648	37.3207
33.6994	35.0132	31.3178	34.7379	40.1767	35.244	40.1616	25.0069	34.6238	50.6945	42.7467	47.2948	44.2091	65.2305	64.1983	48.3595	56.6579	44.4098	54.7394	16.6482	32.1619	23.8498	18.733	28.7816	19.6091	21.7231	30.361	27.7664	25.451	40.8055	21.2217	25.0961	43.5955	39.6619	36.4766
40.2631	118.277	78.8047	96.7069	130.647	112.799	129.306	87.4771	119.059	114.983	125.023	135.024	157.615	203.416	159.912	151.306	179.348	150.243	210.484	37.9284	75.0982	68.6083	52.2435	87.534	52.5986	61.5085	104.855	78.3972	76.2323	118.056	71.2994	70.2601	187.467	181.809	162.724
46.735	111.906	72.1819	95.1934	139.569	114.345	150.653	83.4812	126.541	111.696	116.787	126.394	154.899	193.699	148.992	137.059	155.521	125.698	152.419	42.1594	74.6632	61.611	62.336	82.7545	67.7296	69.4758	105.474	69.5051	75.0512	102.109	61.5009	61.2983	145.434	117.966	123.398
53.2189	94.8697	68.1526	95.5778	113.397	118.482	143.903	73.2959	105.325	118.516	117.618	131.792	146.281	165.162	147.451	138.574	157.933	121.621	145.507	40.4775	74.2021	60.6905	47.6259	80.2362	61.8354	62.265	85.6391	64.3545	75.8814	96.6169	58.1792	56.8168	123.871	96.2992	106.585
59.7706	16.4224	20.7602	16.6126	17.0045	16.542	16.9501	11.9474	19.8978	22.7762	21.6787	16.837	23.2574	39.9318	34.4294	28.607	28.0141	25.4194	28.8875	11.5412	18.5573	11.3426	21.0397	12.8001	11.6772	9.36732	11.5019	12.4027	12.1623	19.0045	12.9011	16.1668	18.8944	17.1969	18.3466
66.2522	15.8733	21.8703	16.0407	17.6985	17.8836	16.7867	12.1078	19.9157	24.2314	22.906	17.2791	25.5905	35.6327	34.7281	28.6517	27.8539	25.9829	29.7762	10.0889	18.8865	11.7158	20.1426	12.859	11.6968	9.48661	10.4512	11.7013	11.1223	16.2185	11.8268	18.6078	20.0607	17.2635	16.7009
72.7283	14.7263	26.3588	17.4173	16.0858	18.0712	16.9305	10.595	20.1762	24.2111	22.2605	17.4359	25.6967	33.7862	34.7936	27.5417	27.2342	24.5016	29.8452	7.94048	19.1059	13.4291	20.6669	12.8548	11.851	8.49728	11.5307	11.2155	10.871	16.1746	11.5185	15.9986	20.5335	16.857	16.9679

## Sheet: Extended Data Figure 3C
Basal OCR		Maximal OCR
Young	Old	Young	Old
58.04	47.95	75.53	69.9
65.28	33.24	99.16	55.88
108.34	38.83	92.21	60.98
106.68	57.88	103.34	93.94
107.77	42.86	118.19	58.29
94.85	39.56	134.36	64.18

## Sheet: Extended Data Figure 3D
	Young					Old
TN	58735	43285	35598	42969	73260	27839	23195	31883	24688	39862
TCM	69356	46901	37048	49380	81340	5356	5437	6886	5152	7603
TEM	44538	38389	24980	38280	53278	1724	1863	3637	2099	3961

## Sheet: Extended Data Figure 3E
	Young					Old
TN	35087	18143	20311	17382	14525	20386	14694	20768	18554	22338
TCM	37732	18589	20045	18224	14645	7126	6189	7204	6826	7585
TEM	46796	34639	32670	29285	26859	3734	3331	5189	3696	5607

## Sheet: Extended Data Figure 3F
Young	Intermediate	Old
326279	180735	108724
519000	194035	100460
283032	184652	106691
361725	195371	100523

## Sheet: Extended Data Figure 3G
Young	Intermediate	Old
30552	31736	40850
59200	38496	47090
39221	35256	41700
36088	34748	41333
