# Supplementary material for: Age-associated nicotinamide adenine dinucleotide decline drives CAR-T cell failure
Source: Nat Cancer. 2025 May 20;6(9):1524–36. doi: 10.1038/s43018-025-00982-7 (PMC12463664; doi:10.1038/s43018-025-00982-7)
Supplement: Supplementary file 10 — Statistical source data. [file 43018_2025_982_MOESM10_ESM.xlsx]

## Sheet: Extended Data Figure 4A
Young	Old	Young	Old	Young	Old
1	2.96524	1	5.51443	1	43.7998
1.08384	3.23108	0.883364	6.81093	1.07677	38.9427
1.06135	1.56851	0.899939	3.44138	1.12731	20.5034
0.984663	1.47751	0.864334	3.60773	0.941691	19.3382
1.04703	1.25562	0.974831	3.27133	1.37609	13.069

## Sheet: Extended Data Figure 4B
IL-2		IL-7 IL15
Mock	CD38 OE	Mock	CD38 OE
25.9	13.5	47.3	36.9
27.4	23.1	51.1	30.2
27.7	20.9	49.5	38.8
26	20.6	48.8	35.1
50.3	54.4	76.9	72.3
45.4	45.7	67.8	67.6
44.7	48.3	70.8	59
43.2	38.8	71.9	62.1
40.8	39.6	70.9	63.1
35.7	36.4	64.7	54.4
46.5	33.8	75.5	70.2

## Sheet: Extended Data Figure 4C
Mock	CD38 OE
1	0.700386
1	0.64674
1	0.771619
1	0.949932
1	0.890576
1	0.552892
1	1.1487
1	0.574432

## Sheet: Extended Data Figure 4D
Young	Old
77608	101437
76505	106503
90797	103529
84717	111217

## Sheet: Extended Data Figure 4E
	CD38hi				CD38low
Young	136207	140652	162244	147499	75658	74790	89123	82959
Old	123054	122453	101234	121515	74704	99682	94714	98515

## Sheet: Extended Data Figure 4F
Old	Old NMN	Old 78c	Old PARPi	Old NMN + 78c	Old NMN + PARPi	Old NMN + 78c + PARPi
0.884211	1.53731	1.25131	1.36559	2.10088	2.19635	1.89848
0.909574	1.42995	1.24868	1.5102	2.17647	3.24365	1.63285
1.01042	1.455	1.19022	1.56566	2.2069	2.41176	1.74519

## Sheet: Extended Data Figure 4G
Young	Old	Old NMN	Old 78c	Old PARPi	Old NMN 78c	Old NMN PARPi	Old NMN 78c PARPi
63.25	64.11	130.08	66.92	151.53	93.93	193.32	39.18
45.99	81.77	122.7	49	149.69	99.41	35.17	24.19
59.1	41.85	26.64	38.17	60.54	98.7	84.18	41.7
62.7	106.36	71.56	68.83	133	51.72	89.68	99.24
58.02	57.22	79.68	40.96	112.15	109.72	73.34	29.71
33.32		53.54	74.68	85.97	121.65	142.15	70.55
93.37		113.48	33.53		160.45	170.21	22.05
53.21		11.47	78.14		85.96	58	125.54
45.68		58.38	39.3		169.74	99.09	94.15
34.81		32.86	54.82		112.55		154.91
