# Supplementary material for: Age-associated nicotinamide adenine dinucleotide decline drives CAR-T cell failure
Source: Nat Cancer. 2025 May 20;6(9):1524–36. doi: 10.1038/s43018-025-00982-7 (PMC12463664; doi:10.1038/s43018-025-00982-7)
Supplement: Supplementary file 11 — Statistical source data. [file 43018_2025_982_MOESM11_ESM.xlsx]

## Sheet: Extended Data Figure 5A
Time (days)	Saline									Young						Young NMN + 78c
0	0	0	0	0	0	0	0	0	0	0	0	0	0	0	0	0	0	0	0	0	0	0
9	51.4	43.45	34.3	78.98	54.21	60.4	42.6	61.5	49.7	21.03	29.43	57.13	52.27	36.94	59.17	32.4	26.24	52.7	98.7	75.43	58.19	40
13	90.6	59.9	57.32	67.03	82.47	134.7	84.6	71.5	120.34	10.16	25.33	55.23	49.92	28.86	88.48	12.51	38	69.12	129.51	62.11	34.66	37.58
17	111.4	70	70.66	106.62	92.6	153.6	123.4	112.3	159.4	10	48.4	108.9	75	54.68	87.55	7.28	55.47	93.75	188.65	83.75	58.24	40.39
20	120	168.2	110.86	83.19	182.25	200.6	160.4	190.6	264.7	5.12	50.34	117	28.16	92.5	178.75	11.25	60.28	118.59	169	98.32	53.96	62.92
24	161.4	122.5	64.72	131.4	231.28	216.4	221.5	259.4	298.7	8.38	36.8	147.88	66.27	151.25	225.4	5	172.03	120.68	205.8	100.72	81.25	13.44
28	193.03	199.07	202.01	202.01	242.59	336	228.69	344	368	6	128.77	215.82	140.4	368.22	208.9	3.38	199.58	160	253.13	160.74	120.21	158.4
33	231.81	320.35	450.36	284.38	487.87	406.4	220.5	376.69	368	4	177.45	368.33	326.4	387.2	379.91	2.92	354.78	295.7	310.28	228.15	144	409.6
41	670	770	1234.38	1423.96	x	1076	922.38	x	1159.2	50.78	451.31	567.02	532.48	1015.2	919.6	4	378.9	572.22	768.35	704.89	573.36	675.95

## Sheet: Extended Data Figure 5B
Young	Young NMN + 78c
43986.9	18724.6
23604.5	61018.9
3897.03	45781.8
38793.5	17861.6
2677.65	12870.9
9938.97	3793.84
	1072.39
