# Supplementary material for: Age-associated nicotinamide adenine dinucleotide decline drives CAR-T cell failure
Source: Nat Cancer. 2025 May 20;6(9):1524–36. doi: 10.1038/s43018-025-00982-7 (PMC12463664; doi:10.1038/s43018-025-00982-7)
Supplement: Supplementary file 12 — Statistical source data. [file 43018_2025_982_MOESM12_ESM.xlsx]

## Sheet: Extended Data Figure 6A
	Her2 CAR			Her2_shRNA CD38 CAR
Young	4663	4684	4674	1705	1838	1997
Old	6862	5628	5447	3979	2352	2322

## Sheet: Extended Data Figure 6D
Her2 CAR	Her2 CAR shRNA CD38 + NMN	Her2 CAR NMN + 78c
26511.1	95468.6	92558.3
13874.6	38801.4	53788.8
9622.76	79877.7	38283.4
0	100914	43922.7
28282.1	39941.1	41891
191.847	65679.8	22058.8
43505.2	36881.6	51234.3
	80713.1

## Sheet: Extended Data Figure 6E
Days	Saline							Old Her2 CAR								Old Her2 CAR NMN + 78c								Old Her2 CAR shRNA CD38
0	0	0	0	0	0	0	0	0	0	0	0	0	0	0	0	0	0	0	0	0	0	0	0	0	0	0	0	0	0	0	0
9	34.3	44.8	43.56	25.43	27	30.72	54.21	4.21	17.55	23.85	38.4	34.23	29.81	50.27	52.97	13.5	19.35	26.95	8.4	24.06	4	30.63	26.91	24.5	27	30.72	9.68	34.4	20.41	40.46	34.68
13	67.95	80	73.75	26.68	76.18	40.8	34.23	13.4	19.65	41.07	63.79	52.8	37.6	39.2	75.94	14.85	32.17	44.49	28.9	37.65	4	36.94	27.44	20.25	81.79	58.19	32.4	46.4	36.28	39.88	27
24	157.12	110.81	67.5	13.46	48.37	52.92	82.5	49.5	52.92	29.4	184.32	88.36	66.65	60	95.51	65	183.79	65.81	21.24	17.13	0.5	22.5	34.4	14.06	198.58	30.6	97.5	54.21	24.75	23.85	49.6
27	145.82	191.1	75	32	121	44.8	75	38.4	97.56	43.2	203.46	186.05	124.2	121	127.06	47.43	217.72	162.73	44.1	26.01	13.5	62.5	49.92	31.21	192.51	52.8	134.56	102.85	41.47	116.46	64.06
31	373.97	500	202.5	198	83.21	219	223.82	80	220.5	140.4	379.91	399.56	215.02	179.56	141.12	163.85	211.25	183.45	91.25	20.23	55.69	86.4	156.6	32	396.72	274.63	342.22	430.61	143.36	100	77.96

## Sheet: Extended Data Figure 6F
Saline	Her2 CAR	Her2 CAR shRNA CD38 + NMN	Her2 CAR NMN + 78c
373.97	80	32	163.85
500	220.5	396.72	211.25
202.5	140.4	274.63	183.45
198	379.91	342.22	91.25
396.05	399.56	430.61	20.23
219	215.02	143.36	55.69
223.82	179.56	100	86.4
	141.12	77.96	156.6
