# Supplementary material for: Age-associated nicotinamide adenine dinucleotide decline drives CAR-T cell failure
Source: Nat Cancer. 2025 May 20;6(9):1524–36. doi: 10.1038/s43018-025-00982-7 (PMC12463664; doi:10.1038/s43018-025-00982-7)
Supplement: Supplementary file 13 — Statistical source data. [file 43018_2025_982_MOESM13_ESM.xlsx]

## Sheet: Extended Data Figure 7A
Sample	GOBP_NAD_METAB	Response	Subtype
Patient10-Baseline	0.0365042	NR	CD8.CM
Patient10-Baseline	0.0370293	NR	CD8.EM
Patient10-Baseline	0.0260825	NR	CD8.MAIT
Patient10-Baseline	0.0350635	NR	CD8.NaiveLike
Patient10-Baseline	0.0384111	NR	CD8.TEMRA
Patient10-Baseline	0.0467487	NR	CD8.TEX
Patient11-Baseline	0.0409928	R	CD8.CM
Patient11-Baseline	0.0359389	R	CD8.EM
Patient11-Baseline	0.0597817	R	CD8.MAIT
Patient11-Baseline	0.0405127	R	CD8.NaiveLike
Patient11-Baseline	0.0387637	R	CD8.TEMRA
Patient11-Baseline	0.0628265	R	CD8.TEX
Patient12-Baseline	0.0473971	R	CD8.CM
Patient12-Baseline	0.0743197	R	CD8.EM
Patient12-Baseline	0.0660714	R	CD8.MAIT
Patient12-Baseline	0.0483672	R	CD8.NaiveLike
Patient12-Baseline	0.111381	R	CD8.TEX
Patient13-Baseline	0.0306289	R	CD8.CM
Patient13-Baseline	0.0335735	R	CD8.EM
Patient13-Baseline	0.0382851	R	CD8.NaiveLike
Patient13-Baseline	0.0379275	R	CD8.TEMRA
Patient13-Baseline	0.0533755	R	CD8.TEX
Patient14-Baseline	0.0486882	NR	CD8.CM
Patient14-Baseline	0.0605337	NR	CD8.EM
Patient14-Baseline	0.0500647	NR	CD8.NaiveLike
Patient14-Baseline	0.0574255	NR	CD8.TEMRA
Patient14-Baseline	0.0690472	NR	CD8.TEX
Patient15-Baseline	0.0331792	R	CD8.CM
Patient15-Baseline	0.0297274	R	CD8.EM
Patient15-Baseline	0.030715	R	CD8.NaiveLike
Patient15-Baseline	0.0327877	R	CD8.TEMRA
Patient15-Baseline	0.0528472	R	CD8.TEX
Patient17-Baseline	0.0276618	R	CD8.CM
Patient17-Baseline	0.0346366	R	CD8.EM
Patient17-Baseline	0.039473	R	CD8.TEMRA
Patient17-Baseline	0.0489075	R	CD8.TEX
Patient18-Baseline	0.0423	NR	CD8.CM
Patient18-Baseline	0.0364725	NR	CD8.EM
Patient18-Baseline	0.0418872	NR	CD8.NaiveLike
Patient18-Baseline	0.0364319	NR	CD8.TEMRA
Patient18-Baseline	0.0476595	NR	CD8.TEX
Patient19-Baseline	0.0309446	R	CD8.CM
Patient19-Baseline	0.034417	R	CD8.EM
Patient19-Baseline	0.068877	R	CD8.MAIT
Patient19-Baseline	0.0498563	R	CD8.NaiveLike
Patient19-Baseline	0.0360769	R	CD8.TEMRA
Patient19-Baseline	0.0473948	R	CD8.TEX
Patient20-Baseline	0.0473077	NR	CD8.CM
Patient20-Baseline	0.0632407	NR	CD8.EM
Patient20-Baseline	0.0442308	NR	CD8.NaiveLike
Patient20-Baseline	0.0461032	NR	CD8.TEMRA
Patient20-Baseline	0.0469048	NR	CD8.TEX
Patient21-Baseline	0.0406692	R	CD8.CM
Patient21-Baseline	0.0453175	R	CD8.EM
Patient21-Baseline	0.0339405	R	CD8.MAIT
Patient21-Baseline	0.042682	R	CD8.NaiveLike
Patient21-Baseline	0.0432111	R	CD8.TEMRA
Patient21-Baseline	0.0506236	R	CD8.TEX
Patient22-Baseline	0.031013	R	CD8.CM
Patient22-Baseline	0.0114713	R	CD8.EM
Patient22-Baseline	0.0179742	R	CD8.MAIT
Patient22-Baseline	0.0332432	R	CD8.NaiveLike
Patient22-Baseline	0.0291627	R	CD8.TEMRA
Patient23-Baseline	0.0331984	NR	CD8.CM
Patient23-Baseline	0.0379217	NR	CD8.EM
Patient23-Baseline	0.0306762	NR	CD8.MAIT
Patient23-Baseline	0.0309306	NR	CD8.NaiveLike
Patient23-Baseline	0.0375165	NR	CD8.TEMRA
Patient23-Baseline	0.0554704	NR	CD8.TEX
Patient24-Baseline	0.0401825	NR	CD8.CM
Patient24-Baseline	0.044544	NR	CD8.EM
Patient24-Baseline	0.0347498	NR	CD8.NaiveLike
Patient24-Baseline	0.0445092	NR	CD8.TEMRA
Patient24-Baseline	0.052016	NR	CD8.TEX
Patient25-Baseline	0.0412374	NR	CD8.CM
Patient25-Baseline	0.0425698	NR	CD8.EM
Patient25-Baseline	0.0405426	NR	CD8.NaiveLike
Patient25-Baseline	0.0442128	NR	CD8.TEMRA
Patient30-Baseline	0.0329733	R	CD8.CM
Patient30-Baseline	0.0290897	R	CD8.EM
Patient30-Baseline	0.0344068	R	CD8.NaiveLike
Patient30-Baseline	0.033798	R	CD8.TEMRA
Patient30-Baseline	0.0394926	R	CD8.TEX
Patient31-Baseline	0.0373412	NR	CD8.CM
Patient31-Baseline	0.0372353	NR	CD8.EM
Patient31-Baseline	0.0427002	NR	CD8.MAIT
Patient31-Baseline	0.0416133	NR	CD8.NaiveLike
Patient31-Baseline	0.0375522	NR	CD8.TEMRA
Patient31-Baseline	0.0448254	NR	CD8.TEX
Patient6-Baseline	0.0359168	NR	CD8.CM
Patient6-Baseline	0.036143	NR	CD8.EM
Patient6-Baseline	0.0333135	NR	CD8.NaiveLike
Patient6-Baseline	0.037702	NR	CD8.TEMRA
Patient6-Baseline	0.0614226	NR	CD8.TEX
Patient8-Baseline	0.0327021	R	CD8.CM
Patient8-Baseline	0.0366706	R	CD8.EM
Patient8-Baseline	0.0343175	R	CD8.MAIT
Patient8-Baseline	0.0409563	R	CD8.NaiveLike
Patient8-Baseline	0.0389022	R	CD8.TEMRA
Patient8-Baseline	0.0256508	R	CD8.TEX
Patient9-Baseline	0.0491526	NR	CD8.CM
Patient9-Baseline	0.0523902	NR	CD8.EM
Patient9-Baseline	0.0385933	NR	CD8.MAIT
Patient9-Baseline	0.0409566	NR	CD8.NaiveLike
Patient9-Baseline	0.0441679	NR	CD8.TEMRA
Patient9-Baseline	0.0625079	NR	CD8.TEX

## Sheet: Extended Data Figure 7B
Sample	GOBP_NAD_METAB	Response	Subtype
Patient10-Baseline	0.039665	NR	CD4T
Patient10-Baseline	0.0391027	NR	CD8T
Patient10-Baseline	0.0393075	NR	gdT
Patient10-Baseline	0.0489056	NR	Monocyte
Patient10-Baseline	0.0635934	NR	Neutrophil
Patient10-Baseline	0.0428294	NR	NK
Patient10-Baseline	0.0570717	NR	panDC
Patient10-Baseline	0.0398555	NR	Platelet
Patient11-Baseline	0.0397221	R	Bcell
Patient11-Baseline	0.0392144	R	CD4T
Patient11-Baseline	0.0393158	R	CD8T
Patient11-Baseline	0.0321756	R	gdT
Patient11-Baseline	0.051268	R	Monocyte
Patient11-Baseline	0.0744683	R	Neutrophil
Patient11-Baseline	0.0420688	R	NK
Patient11-Baseline	0.0619507	R	panDC
Patient11-Baseline	0.0405975	R	Platelet
Patient12-Baseline	0.0318771	R	Bcell
Patient12-Baseline	0.0469703	R	CD4T
Patient12-Baseline	0.0485189	R	CD8T
Patient12-Baseline	0.0600663	R	Monocyte
Patient12-Baseline	0.0437738	R	NK
Patient12-Baseline	0.0710093	R	panDC
Patient12-Baseline	0.0568369	R	Platelet
Patient13-Baseline	0.0342194	R	CD4T
Patient13-Baseline	0.03748	R	CD8T
Patient13-Baseline	0.025246	R	gdT
Patient13-Baseline	0.0499905	R	Monocyte
Patient13-Baseline	0.0517275	R	Neutrophil
Patient13-Baseline	0.0417044	R	NK
Patient13-Baseline	0.0617859	R	panDC
Patient13-Baseline	0.0301434	R	Platelet
Patient14-Baseline	0.0484364	NR	CD4T
Patient14-Baseline	0.0499835	NR	CD8T
Patient14-Baseline	0.060134	NR	gdT
Patient14-Baseline	0.0588571	NR	Monocyte
Patient14-Baseline	0.0481694	NR	NK
Patient14-Baseline	0.0700071	NR	panDC
Patient14-Baseline	0.0519266	NR	Platelet
Patient15-Baseline	0.033572	R	CD4T
Patient15-Baseline	0.0338503	R	CD8T
Patient15-Baseline	0.0190809	R	Erythrocyte
Patient15-Baseline	0.0454035	R	Monocyte
Patient15-Baseline	0.0335556	R	Neutrophil
Patient15-Baseline	0.0326396	R	NK
Patient15-Baseline	0.0634782	R	panDC
Patient15-Baseline	0.0226349	R	Platelet
Patient17-Baseline	0.0385262	R	CD4T
Patient17-Baseline	0.0380643	R	CD8T
Patient17-Baseline	0.0232873	R	Erythrocyte
Patient17-Baseline	0.0426578	R	gdT
Patient17-Baseline	0.0513065	R	Monocyte
Patient17-Baseline	0.0342083	R	NK
Patient17-Baseline	0.0566038	R	panDC
Patient17-Baseline	0.0381744	R	Platelet
Patient18-Baseline	0.0366527	NR	CD4T
Patient18-Baseline	0.0384818	NR	CD8T
Patient18-Baseline	0.0436208	NR	gdT
Patient18-Baseline	0.0501932	NR	Monocyte
Patient18-Baseline	0.0454841	NR	Neutrophil
Patient18-Baseline	0.0407439	NR	NK
Patient18-Baseline	0.0598619	NR	panDC
Patient18-Baseline	0.0348533	NR	Platelet
Patient19-Baseline	0.0402507	R	CD4T
Patient19-Baseline	0.0379052	R	CD8T
Patient19-Baseline	0.0357145	R	gdT
Patient19-Baseline	0.0478462	R	Monocyte
Patient19-Baseline	0.0311667	R	Neutrophil
Patient19-Baseline	0.0420876	R	NK
Patient19-Baseline	0.0498845	R	panDC
Patient19-Baseline	0.0440533	R	Platelet
Patient20-Baseline	0.04372	NR	CD4T
Patient20-Baseline	0.0457158	NR	CD8T
Patient20-Baseline	0.0517069	NR	Monocyte
Patient20-Baseline	0.0454568	NR	NK
Patient20-Baseline	0.0630222	NR	panDC
Patient20-Baseline	0.0423024	NR	Platelet
Patient21-Baseline	0.0439423	R	CD4T
Patient21-Baseline	0.0423635	R	CD8T
Patient21-Baseline	0.0582245	R	Monocyte
Patient21-Baseline	0.0458942	R	NK
Patient21-Baseline	0.0697913	R	panDC
Patient21-Baseline	0.0191056	R	Platelet
Patient22-Baseline	0.0305809	R	CD4T
Patient22-Baseline	0.0298956	R	CD8T
Patient22-Baseline	0.0329325	R	Erythrocyte
Patient22-Baseline	0.0385326	R	gdT
Patient22-Baseline	0.0455429	R	Monocyte
Patient22-Baseline	0.0339066	R	NK
Patient22-Baseline	0.0567273	R	panDC
Patient22-Baseline	0.0439144	R	Platelet
Patient23-Baseline	0.035438	NR	CD4T
Patient23-Baseline	0.0391541	NR	CD8T
Patient23-Baseline	0.0111675	NR	Erythrocyte
Patient23-Baseline	0.0489333	NR	gdT
Patient23-Baseline	0.0447993	NR	Monocyte
Patient23-Baseline	0.0365141	NR	NK
Patient23-Baseline	0.0620873	NR	panDC
Patient23-Baseline	0.0420468	NR	Platelet
Patient24-Baseline	0.0438732	NR	CD4T
Patient24-Baseline	0.043648	NR	CD8T
Patient24-Baseline	0	NR	Erythrocyte
Patient24-Baseline	0.0429585	NR	gdT
Patient24-Baseline	0.05231	NR	Monocyte
Patient24-Baseline	0.0326984	NR	Neutrophil
Patient24-Baseline	0.0492038	NR	NK
Patient24-Baseline	0.0603021	NR	panDC
Patient24-Baseline	0.043803	NR	Platelet
Patient25-Baseline	0.0413032	NR	CD4T
Patient25-Baseline	0.0407264	NR	CD8T
Patient25-Baseline	0.0504286	NR	gdT
Patient25-Baseline	0.0553462	NR	Monocyte
Patient25-Baseline	0.0487044	NR	Neutrophil
Patient25-Baseline	0.0425912	NR	NK
Patient25-Baseline	0.0246032	NR	Platelet
Patient30-Baseline	0.0356872	R	Bcell
Patient30-Baseline	0.0324731	R	CD4T
Patient30-Baseline	0.0330997	R	CD8T
Patient30-Baseline	0.0484646	R	Monocyte
Patient30-Baseline	0.0329473	R	NK
Patient30-Baseline	0.023183	R	Platelet
Patient31-Baseline	0.0395612	NR	CD4T
Patient31-Baseline	0.0379871	NR	CD8T
Patient31-Baseline	0.0261085	NR	gdT
Patient31-Baseline	0.0484652	NR	Monocyte
Patient31-Baseline	0.0245794	NR	Neutrophil
Patient31-Baseline	0.0393642	NR	NK
Patient31-Baseline	0.0562821	NR	panDC
Patient31-Baseline	0.0454379	NR	Platelet
Patient6-Baseline	0.0374299	NR	CD4T
Patient6-Baseline	0.0372429	NR	CD8T
Patient6-Baseline	0.0334405	NR	Erythrocyte
Patient6-Baseline	0.0618175	NR	gdT
Patient6-Baseline	0.0504234	NR	Monocyte
Patient6-Baseline	0.0474154	NR	Neutrophil
Patient6-Baseline	0.0381069	NR	NK
Patient6-Baseline	0.0547098	NR	panDC
Patient6-Baseline	0.0391147	NR	Platelet
Patient8-Baseline	0.041584	R	Bcell
Patient8-Baseline	0.0408205	R	CD4T
Patient8-Baseline	0.0381436	R	CD8T
Patient8-Baseline	0.0404101	R	gdT
Patient8-Baseline	0.0503855	R	Monocyte
Patient8-Baseline	0.047123	R	Neutrophil
Patient8-Baseline	0.0420742	R	NK
Patient8-Baseline	0.0587252	R	panDC
Patient8-Baseline	0.0400243	R	Platelet
Patient9-Baseline	0.043293	NR	CD4T
Patient9-Baseline	0.0425314	NR	CD8T
Patient9-Baseline	0.03921	NR	gdT
Patient9-Baseline	0.05218	NR	Monocyte
Patient9-Baseline	0.0339524	NR	Neutrophil
Patient9-Baseline	0.044455	NR	NK
Patient9-Baseline	0.0598487	NR	panDC
Patient9-Baseline	0.036352	NR	Platelet

## Sheet: Extended Data Figure 7C
Sample	CD38	Response	Subtype
Patient10-Baseline	0.116741	NR	CD8.CM
Patient10-Baseline	0.169525	NR	CD8.EM
Patient10-Baseline	0	NR	CD8.MAIT
Patient10-Baseline	0	NR	CD8.NaiveLike
Patient10-Baseline	0.142453	NR	CD8.TEMRA
Patient10-Baseline	0.660794	NR	CD8.TEX
Patient11-Baseline	0	R	CD8.CM
Patient11-Baseline	0.207956	R	CD8.EM
Patient11-Baseline	0	R	CD8.MAIT
Patient11-Baseline	0.0201327	R	CD8.NaiveLike
Patient11-Baseline	0.0742139	R	CD8.TEMRA
Patient11-Baseline	0.378837	R	CD8.TEX
Patient12-Baseline	0.187046	R	CD8.CM
Patient12-Baseline	0.497468	R	CD8.EM
Patient12-Baseline	0	R	CD8.MAIT
Patient12-Baseline	0.0232389	R	CD8.NaiveLike
Patient12-Baseline	0	R	CD8.TEX
Patient13-Baseline	0.0393713	R	CD8.CM
Patient13-Baseline	0.158584	R	CD8.EM
Patient13-Baseline	0	R	CD8.NaiveLike
Patient13-Baseline	0.139728	R	CD8.TEMRA
Patient13-Baseline	1.16101	R	CD8.TEX
Patient14-Baseline	0.0956597	NR	CD8.CM
Patient14-Baseline	0.533082	NR	CD8.EM
Patient14-Baseline	0.0630574	NR	CD8.NaiveLike
Patient14-Baseline	0.674154	NR	CD8.TEMRA
Patient14-Baseline	0.625406	NR	CD8.TEX
Patient15-Baseline	0.0584805	R	CD8.CM
Patient15-Baseline	0.309173	R	CD8.EM
Patient15-Baseline	0.231249	R	CD8.NaiveLike
Patient15-Baseline	0.200788	R	CD8.TEMRA
Patient15-Baseline	0.628048	R	CD8.TEX
Patient17-Baseline	0	R	CD8.CM
Patient17-Baseline	0.813822	R	CD8.EM
Patient17-Baseline	0.724673	R	CD8.TEMRA
Patient17-Baseline	0.924737	R	CD8.TEX
Patient18-Baseline	0	NR	CD8.CM
Patient18-Baseline	0	NR	CD8.EM
Patient18-Baseline	0	NR	CD8.NaiveLike
Patient18-Baseline	0.220396	NR	CD8.TEMRA
Patient18-Baseline	0.548116	NR	CD8.TEX
Patient19-Baseline	0	R	CD8.CM
Patient19-Baseline	0.050718	R	CD8.EM
Patient19-Baseline	0	R	CD8.MAIT
Patient19-Baseline	0	R	CD8.NaiveLike
Patient19-Baseline	0.0183457	R	CD8.TEMRA
Patient19-Baseline	0	R	CD8.TEX
Patient20-Baseline	0.11438	NR	CD8.CM
Patient20-Baseline	0.85607	NR	CD8.EM
Patient20-Baseline	0.0889003	NR	CD8.NaiveLike
Patient20-Baseline	1.57271	NR	CD8.TEMRA
Patient20-Baseline	0.59467	NR	CD8.TEX
Patient21-Baseline	0	R	CD8.CM
Patient21-Baseline	0	R	CD8.EM
Patient21-Baseline	0	R	CD8.MAIT
Patient21-Baseline	0.0445679	R	CD8.NaiveLike
Patient21-Baseline	0	R	CD8.TEMRA
Patient21-Baseline	0.817956	R	CD8.TEX
Patient22-Baseline	0.0192888	R	CD8.CM
Patient22-Baseline	0	R	CD8.EM
Patient22-Baseline	0	R	CD8.MAIT
Patient22-Baseline	0	R	CD8.NaiveLike
Patient22-Baseline	0.0721314	R	CD8.TEMRA
Patient23-Baseline	0	NR	CD8.CM
Patient23-Baseline	0.655259	NR	CD8.EM
Patient23-Baseline	0	NR	CD8.MAIT
Patient23-Baseline	0	NR	CD8.NaiveLike
Patient23-Baseline	0.653194	NR	CD8.TEMRA
Patient23-Baseline	0.958925	NR	CD8.TEX
Patient24-Baseline	0.0849576	NR	CD8.CM
Patient24-Baseline	0.465284	NR	CD8.EM
Patient24-Baseline	0	NR	CD8.NaiveLike
Patient24-Baseline	0.438377	NR	CD8.TEMRA
Patient24-Baseline	0.74572	NR	CD8.TEX
Patient25-Baseline	0.0562061	NR	CD8.CM
Patient25-Baseline	0.247464	NR	CD8.EM
Patient25-Baseline	0.00756163	NR	CD8.NaiveLike
Patient25-Baseline	0.2331	NR	CD8.TEMRA
Patient30-Baseline	0.0506475	R	CD8.CM
Patient30-Baseline	0.0801833	R	CD8.EM
Patient30-Baseline	0.04901	R	CD8.NaiveLike
Patient30-Baseline	0.114375	R	CD8.TEMRA
Patient30-Baseline	0.646009	R	CD8.TEX
Patient31-Baseline	0	NR	CD8.CM
Patient31-Baseline	0.0216168	NR	CD8.EM
Patient31-Baseline	0	NR	CD8.MAIT
Patient31-Baseline	0.0231739	NR	CD8.NaiveLike
Patient31-Baseline	0.0633061	NR	CD8.TEMRA
Patient31-Baseline	0.26191	NR	CD8.TEX
Patient6-Baseline	0	NR	CD8.CM
Patient6-Baseline	0.0934086	NR	CD8.EM
Patient6-Baseline	0	NR	CD8.NaiveLike
Patient6-Baseline	0.147004	NR	CD8.TEMRA
Patient6-Baseline	0.976836	NR	CD8.TEX
Patient8-Baseline	0	R	CD8.CM
Patient8-Baseline	0.0542168	R	CD8.EM
Patient8-Baseline	0	R	CD8.MAIT
Patient8-Baseline	0.0399788	R	CD8.NaiveLike
Patient8-Baseline	0.0999743	R	CD8.TEMRA
Patient8-Baseline	0	R	CD8.TEX
Patient9-Baseline	0	NR	CD8.CM
Patient9-Baseline	0.670789	NR	CD8.EM
Patient9-Baseline	0	NR	CD8.MAIT
Patient9-Baseline	0.101275	NR	CD8.NaiveLike
Patient9-Baseline	0.510865	NR	CD8.TEMRA
Patient9-Baseline	0.77883	NR	CD8.TEX

## Sheet: Extended Data Figure 7D
Sample	CD38	Response	Subtype
Patient10-Baseline	0.0393766	NR	CD4T
Patient10-Baseline	0.180439	NR	CD8T
Patient10-Baseline	0.281959	NR	gdT
Patient10-Baseline	0.10127	NR	Monocyte
Patient10-Baseline	0	NR	Neutrophil
Patient10-Baseline	1.1556	NR	NK
Patient10-Baseline	0.295596	NR	panDC
Patient10-Baseline	0.151013	NR	Platelet
Patient11-Baseline	0.303764	R	Bcell
Patient11-Baseline	0.101239	R	CD4T
Patient11-Baseline	0.0812776	R	CD8T
Patient11-Baseline	0.349561	R	gdT
Patient11-Baseline	0.128001	R	Monocyte
Patient11-Baseline	0	R	Neutrophil
Patient11-Baseline	1.03143	R	NK
Patient11-Baseline	0.205798	R	panDC
Patient11-Baseline	0.152569	R	Platelet
Patient12-Baseline	0.187169	R	Bcell
Patient12-Baseline	0.028748	R	CD4T
Patient12-Baseline	0.0612008	R	CD8T
Patient12-Baseline	0.0601886	R	Monocyte
Patient12-Baseline	0.89816	R	NK
Patient12-Baseline	0.102586	R	panDC
Patient12-Baseline	0	R	Platelet
Patient13-Baseline	0.0639983	R	CD4T
Patient13-Baseline	0.188327	R	CD8T
Patient13-Baseline	0	R	gdT
Patient13-Baseline	0.127846	R	Monocyte
Patient13-Baseline	0.690012	R	Neutrophil
Patient13-Baseline	1.15142	R	NK
Patient13-Baseline	0.193904	R	panDC
Patient13-Baseline	0.167425	R	Platelet
Patient14-Baseline	0.140869	NR	CD4T
Patient14-Baseline	0.13307	NR	CD8T
Patient14-Baseline	0.32792	NR	gdT
Patient14-Baseline	0.0966284	NR	Monocyte
Patient14-Baseline	0.889524	NR	NK
Patient14-Baseline	0.164816	NR	panDC
Patient14-Baseline	0.0335588	NR	Platelet
Patient15-Baseline	0.105917	R	CD4T
Patient15-Baseline	0.265049	R	CD8T
Patient15-Baseline	0.2216	R	Erythrocyte
Patient15-Baseline	0.129226	R	Monocyte
Patient15-Baseline	0	R	Neutrophil
Patient15-Baseline	0.788021	R	NK
Patient15-Baseline	0.485109	R	panDC
Patient15-Baseline	0.211128	R	Platelet
Patient17-Baseline	0.565514	R	CD4T
Patient17-Baseline	0.659979	R	CD8T
Patient17-Baseline	0.0810896	R	Erythrocyte
Patient17-Baseline	1.29419	R	gdT
Patient17-Baseline	0.163035	R	Monocyte
Patient17-Baseline	0.917905	R	NK
Patient17-Baseline	0	R	panDC
Patient17-Baseline	0.218499	R	Platelet
Patient18-Baseline	0.0706034	NR	CD4T
Patient18-Baseline	0.259381	NR	CD8T
Patient18-Baseline	0.335845	NR	gdT
Patient18-Baseline	0.0394553	NR	Monocyte
Patient18-Baseline	0.274738	NR	Neutrophil
Patient18-Baseline	1.01449	NR	NK
Patient18-Baseline	0.111586	NR	panDC
Patient18-Baseline	0	NR	Platelet
Patient19-Baseline	0.0582412	R	CD4T
Patient19-Baseline	0.0278329	R	CD8T
Patient19-Baseline	0.0870845	R	gdT
Patient19-Baseline	0.0468274	R	Monocyte
Patient19-Baseline	0	R	Neutrophil
Patient19-Baseline	0.824685	R	NK
Patient19-Baseline	0.149107	R	panDC
Patient19-Baseline	0.0114547	R	Platelet
Patient20-Baseline	0.0677506	NR	CD4T
Patient20-Baseline	0.162245	NR	CD8T
Patient20-Baseline	0.152823	NR	Monocyte
Patient20-Baseline	1.26976	NR	NK
Patient20-Baseline	0.183513	NR	panDC
Patient20-Baseline	0.100349	NR	Platelet
Patient21-Baseline	0.0520803	R	CD4T
Patient21-Baseline	0.061404	R	CD8T
Patient21-Baseline	0.170006	R	Monocyte
Patient21-Baseline	0.898235	R	NK
Patient21-Baseline	0.252876	R	panDC
Patient21-Baseline	0	R	Platelet
Patient22-Baseline	0.0750583	R	CD4T
Patient22-Baseline	0.024887	R	CD8T
Patient22-Baseline	0	R	Erythrocyte
Patient22-Baseline	0.383859	R	gdT
Patient22-Baseline	0.0577432	R	Monocyte
Patient22-Baseline	0.791524	R	NK
Patient22-Baseline	0.12934	R	panDC
Patient22-Baseline	0	R	Platelet
Patient23-Baseline	0.228982	NR	CD4T
Patient23-Baseline	0.637508	NR	CD8T
Patient23-Baseline	0	NR	Erythrocyte
Patient23-Baseline	1.17015	NR	gdT
Patient23-Baseline	0.187915	NR	Monocyte
Patient23-Baseline	1.27365	NR	NK
Patient23-Baseline	1.19438	NR	panDC
Patient23-Baseline	0.258408	NR	Platelet
Patient24-Baseline	0.0941649	NR	CD4T
Patient24-Baseline	0.421064	NR	CD8T
Patient24-Baseline	0	NR	Erythrocyte
Patient24-Baseline	0.554363	NR	gdT
Patient24-Baseline	0.0599058	NR	Monocyte
Patient24-Baseline	0	NR	Neutrophil
Patient24-Baseline	1.20767	NR	NK
Patient24-Baseline	0.212206	NR	panDC
Patient24-Baseline	0.0404339	NR	Platelet
Patient25-Baseline	0.0144208	NR	CD4T
Patient25-Baseline	0.0300411	NR	CD8T
Patient25-Baseline	0	NR	gdT
Patient25-Baseline	0.0614121	NR	Monocyte
Patient25-Baseline	0	NR	Neutrophil
Patient25-Baseline	0.876844	NR	NK
Patient25-Baseline	0.104455	NR	Platelet
Patient30-Baseline	0.612768	R	Bcell
Patient30-Baseline	0.0780622	R	CD4T
Patient30-Baseline	0.101693	R	CD8T
Patient30-Baseline	0.0950165	R	Monocyte
Patient30-Baseline	0.567681	R	NK
Patient30-Baseline	0	R	Platelet
Patient31-Baseline	0.0303399	NR	CD4T
Patient31-Baseline	0.0423452	NR	CD8T
Patient31-Baseline	0	NR	gdT
Patient31-Baseline	0.0343226	NR	Monocyte
Patient31-Baseline	0	NR	Neutrophil
Patient31-Baseline	0.558261	NR	NK
Patient31-Baseline	0.206807	NR	panDC
Patient31-Baseline	0.0133773	NR	Platelet
Patient6-Baseline	0.0975255	NR	CD4T
Patient6-Baseline	0.157094	NR	CD8T
Patient6-Baseline	0	NR	Erythrocyte
Patient6-Baseline	0	NR	gdT
Patient6-Baseline	0.087796	NR	Monocyte
Patient6-Baseline	0.204626	NR	Neutrophil
Patient6-Baseline	0.643392	NR	NK
Patient6-Baseline	0.31004	NR	panDC
Patient6-Baseline	0	NR	Platelet
Patient8-Baseline	0.375458	R	Bcell
Patient8-Baseline	0.0453148	R	CD4T
Patient8-Baseline	0.069684	R	CD8T
Patient8-Baseline	0.0564111	R	gdT
Patient8-Baseline	0.090849	R	Monocyte
Patient8-Baseline	0	R	Neutrophil
Patient8-Baseline	0.944393	R	NK
Patient8-Baseline	0.331363	R	panDC
Patient8-Baseline	0.0839623	R	Platelet
Patient9-Baseline	0.0976869	NR	CD4T
Patient9-Baseline	0.268268	NR	CD8T
Patient9-Baseline	0	NR	gdT
Patient9-Baseline	0.0708739	NR	Monocyte
Patient9-Baseline	0.912855	NR	Neutrophil
Patient9-Baseline	1.20139	NR	NK
Patient9-Baseline	0.293563	NR	panDC
Patient9-Baseline	0.0295213	NR	Platelet

## Sheet: Extended Data Figure 7E
Tn	Tscm	Tcm	Tem	Teff
0.258	-0.894	1.312	1.945	0.525

## Sheet: Extended Data Figure 7G
Gene	Pct.exp	Subtype	Avg.exp.scaled	Avg.exp
Tcf7	2.91448	CD8_Tex	-1.58346	0.0600538
Tox	52.8906	CD8_Tex	0.645156	1.63879
Havcr2	55.8051	CD8_Tex	1.96311	1.64273
Cd38	36.9326	CD8_Tex	2	0.629637
Tcf7	30.7592	CD8_Tpex	-0.574107	0.933606
Tox	52.7487	CD8_Tpex	0.411242	1.40938
Havcr2	22.3822	CD8_Tpex	0.593434	0.616842
Cd38	14.6597	CD8_Tpex	0.0060822	0.185364
Tcf7	31.7769	CD8_EffectorMemory	-0.492264	1.03018
Tox	29.5455	CD8_EffectorMemory	-0.143601	0.941828
Havcr2	6.40496	CD8_EffectorMemory	-0.353264	0.151277
Cd38	18.2231	CD8_EffectorMemory	1.18775	0.43144
Tcf7	63.7658	CD8_EarlyActiv	0.45573	2.57032
Tox	15.8228	CD8_EarlyActiv	-0.974497	0.405726
Havcr2	0	CD8_EarlyActiv	-0.745964	0
Cd38	5.06329	CD8_EarlyActiv	-0.500523	0.0932763
Tcf7	76.9384	CD8_NaiveLike	0.792442	3.36303
Tox	14.1848	CD8_NaiveLike	-1.1875	0.293992
Havcr2	0.0543478	CD8_NaiveLike	-0.744706	0.000451542
Cd38	2.06522	CD8_NaiveLike	-0.872937	0.030176
Tcf7	81.5109	CD4_NaiveLike	1.26672	4.78692
Tox	30.0199	CD4_NaiveLike	-0.412557	0.749014
Havcr2	0	CD4_NaiveLike	-0.745964	0
Cd38	0.198807	CD4_NaiveLike	-1.02999	0.00466903
Tcf7	68.0729	Tfh	1.01436	3.97945
Tox	70.0863	Tfh	2	3.74347
Havcr2	0.575264	Tfh	-0.713396	0.0117517
Cd38	3.93097	Tfh	-0.512325	0.0912186
Tcf7	47.9518	Th1	0.289972	2.23473
Tox	34.6386	Th1	-0.0155541	1.04096
Havcr2	5.18072	Th1	-0.405716	0.129817
Cd38	5	Th1	-0.466395	0.0992486
Tcf7	17.2509	Treg	-1.1694	0.356477
Tox	33.3026	Treg	-0.476088	0.706338
Havcr2	40.1753	Treg	1.15246	0.975877
Cd38	16.2362	Treg	0.18826	0.220342

## Sheet: Extended Data Figure 7H
Gene	Pct.exp	Subtype	Avg.exp.scaled	Avg.exp
TCF7	55.2248	CD8.NaiveLike	1.35567	2.34443
TOX	5.52855	CD8.NaiveLike	-1.34334	0.162073
HAVCR2	3.09842	CD8.NaiveLike	-0.626615	0.0961741
CD38	2.55164	CD8.NaiveLike	-0.688241	0.0677943
TCF7	30.45	CD8.CM	0.520016	1.33237
TOX	9	CD8.CM	-0.840109	0.320584
HAVCR2	2.8	CD8.CM	-0.619828	0.0988915
CD38	1.75	CD8.CM	-0.748319	0.0578239
TCF7	15.25	CD8.EM	-0.344099	0.606734
TOX	21.85	CD8.EM	0.667546	0.937044
HAVCR2	8.2	CD8.EM	-0.0164261	0.369493
CD38	9.8	CD8.EM	0.820268	0.351413
TCF7	6.58436	CD8.TEMRA	-0.99808	0.211851
TOX	14.6091	CD8.TEMRA	-0.202387	0.552888
HAVCR2	7.30453	CD8.TEMRA	-0.183661	0.288436
CD38	8.53909	CD8.TEMRA	0.60703	0.307156
TCF7	50	CD8.TPEX	1.14841	2.05844
TOX	31.2918	CD8.TPEX	1.01959	1.11831
HAVCR2	7.12695	CD8.TPEX	-0.163856	0.297779
CD38	3.34076	CD8.TPEX	-0.582002	0.085656
TCF7	6.95	CD8.TEX	-0.989137	0.216534
TOX	29.8	CD8.TEX	1.27656	1.26123
HAVCR2	40.6	CD8.TEX	2	2.06915
CD38	15.5	CD8.TEX	1.60167	0.526792
TCF7	12.4764	CD8.MAIT	-0.692778	0.382401
TOX	13.7996	CD8.MAIT	-0.577863	0.41158
HAVCR2	3.21361	CD8.MAIT	-0.585068	0.112916
CD38	0.756144	CD8.MAIT	-1.01041	0.0154052

## Sheet: Extended Data Figure 7I
Myeloid cells		CD4 T cells		CD8 T cells
NR	R	NR	R	NR	R
0	1.21272	0	1.26525	0	0
1.80939	1.40071	0	0	0	0
0	1.81234	0	0	1.88017	0
0	0	2.18442	0	1.39072	1.75829
0	0	0	0	0	0
1.4519	0	0	0	2.01725	1.68899
1.43514	0	0	0	2.09544	1.70366
0	1.34623	0	0	0.397863	0
0	2.2661	0	0	0	0
0	0	0	0	0	0
0.29974	2.24093	1.96872	1.73831	0	0
0	0	0	0	2.05236	0
0	0	0	0	0	0
0	0	0	0	2.07592	0
0	2.24632	0	0	0	1.76408
0.368566	0	0	0	0	0
0	0	1.45737	0	1.97112	0
0	0	2.22385	0	1.40262	0
0	0	0	0	0	1.49094
0	0	1.75841	0	0	0
0	0	0	1.75987	1.82351	0
0	0	0	0	2.05728	1.77877
0	0	2.13807	0	1.47265	0
0	0	0	0	0	1.75364
0	0	0	0	0	0
0	0	1.76492	0	0	0
1.53699	0	0	0	0	1.63014
1.99141	0	0	0	1.70844	0
0	0	0	0	1.85932	0
0	0	0	0	2.03207	0
0	0	0.651218	0	1.26685	1.65628
0	0	0	0	1.85035	0
0	0	0	0	0	0
0	0	0	0	0	0
1.43601	0	0	0	1.7567	0
0	0	2.09896	0	1.74565	2.11074
0	0	0	0	0	0
1.98865	0	1.02496	0	0	0
0	0	0	0	1.8827	1.52887
0	0	1.61159	0	1.55672	1.69641
0	0	1.52135	0	0	0
1.69203	0	0	0	0	0
0	0	0	0	0	0
0	0	0	0	0	0
0	0	0	0	1.82298	0.133202
0	0	0	0	0	0
0	1.41009	0	0	2.21878	0
0	0	0	0	1.8186	0
0	0	0	1.66145	1.64149	0
0	0	0	0	0	1.77406
0	0	0	0	0	0
0	0	0	0.713723	2.19577	0
0	0	0	0	0	0
0	0	0	0	0	0
0	0	0	0	1.83658	1.69986
0	0.385398	0	0	1.1706	0
0	0	0	1.83066	2.07388	0
0	0	0	0	0	1.63726
0	0	0	0	0	0
0	0	0	0	1.86126	0
1.69835	0	0	0	0	1.94136
0	0.668873	0	0	0	0
0.146362	0	0	0	0	0
1.7249	0	0	0	0	1.67633
1.70159	0.976043	0	0	0	0
1.78822	0	0	0	1.50407	0
0	0	0	1.79446	0	0
0	1.61298	0	0	1.94169	0
1.56182	0	0	0	1.87875	0
1.8869	0	0	0	1.87865	0
1.57111	1.34562	0	0	1.82711	0
0	0	1.91465	1.1164	0	1.28495
0	0	0	2.04521	0	0
0	0	0	0	2.11084	0
1.73319	0	0	0	0	0
0	0	0	0	1.77044	0
0	0	0	0	0	0
0	0	1.02641	0	0	1.53124
2.00722	1.74214	0	0	0	0
1.70341		0	0	0	0
0		0	1.39947	2.20333	1.64128
1.19171		0	0	0	0
1.89719		1.88115	0	1.80248	0
1.24085		0	0	1.76605	0
0		0	0	2.16151	1.7932
1.99429		0	1.37077	0	0
1.99872		0	0	1.07814	0
0		0	0	0	0
0		0	0	0	0
0		0	0	0.916055	1.50091
0		0	0	1.56699	0
0		0	0	2.05678	1.4853
1.72541		0	0	0	0
1.98539		0	0	1.99148	0
0		0	0	0	0
1.42006		0	0	1.86892	0
0		0	0.747434	1.43285	0
0		0	0	0	0
1.74365		0	0	0	0
0		1.88919	0	1.54799	0
1.49487		0	0	0	0
0		0	0	1.48976	0
1.34194		0	0	0	0
1.69042		0	0	0.840776	0
0.506519		0	0	1.64209	1.88614
0		0	0	0	1.73848
1.43853		0	0	0	0
1.69125		0	0	0	0
1.22006		0	0	0	1.59776
0		0	0	0	1.85573
0.535383		0	0	1.35345	1.46327
1.14768		0	0	0	0
0		0	0	0	0
0		0	0	0	1.62227
1.479		0	0	1.96377	0
0		0	0	0	0
1.16794		0	0	0	0
1.51516		0	2.13389	1.72095	0
0.830062		0	1.44111	1.85475	0
0		0	0	0	0
0		0	0	0	1.64591
1.71467		0	0	0	1.40609
0		1.75293	0	2.04068	0
1.69434		0	0	0	0
0		0	0	0	0
1.55532		0	0	0	2.19628
1.2855		0	0	1.5361	0
0		0.244437	0	1.70007	0
0		0	0	1.55787	0
1.34091		0	1.05334	0	1.17737
0		0	0	1.79814	0
1.53025		0	0	0	0
1.53062		0	0	0	1.80475
0		0	0	1.89353	1.64759
1.17543		0	1.89939	0	0
1.5475		1.69543	0	0	0
1.49114		0	1.34702	1.63382	0
1.51415		0	0	1.6238	1.80201
1.02368		0	1.27419	0	0
0		0	0	0	0
1.71596		0	0	0	0.5272
0		0	0	0	0
1.68737		0	0	1.59186	0
1.39399		0	0	0	0
0		0	0	1.8051	0
0		0	0	0	0
1.48575		0	1.94356	0	0
0		0	0	1.86012	0
0		0	0	2.26011	0
0		0	0	1.54791	0
1.49691		1.86103	0	2.01241	1.94532
0		0	0	2.27149	0
0		1.53697	1.78553	2.12758	0
0		0	0	0	0
0		0	2.03283	1.33533	0
1.50515		1.53183	0	2.13883	0
0		1.279	0	0	0
0		1.54883	0	1.81858	0
0		1.5491	0	0	0
1.44556		1.33174	0	0	0
0		1.65049	0	0	0
1.47738		1.31204	0	1.54486	0
0		0	0	0	0
1.83111		1.2946	1.89897	1.73376	0
1.51399		1.4848	0	0	2.04716
0		1.66717	0	0	1.80741
0		0	1.14926	0	1.93562
1.19169		1.81749	0	1.53305	1.37448
0		0	0	0	0
0		0	0	0	0
1.54086		1.02334	1.69916	1.89475	0
1.13105		0	0	0	0
0		1.48883	0.791895	0	0
0		1.04504	0	1.34737	0
0		0	0	0	2.12105
0		1.42966	0	0	0
0		1.1477	1.76201	0	0
1.64532		0	1.88055	0	0
0		0	1.80247	2.27422	0
0		0	1.21034	2.00411	0
0		1.42217	0	0	0
1.67427		1.55957	0	0	0
0		1.10052	1.0069	1.63968	0
0		1.27147	0	1.79443	0.292915
1.69352		1.38741	1.76155	1.77465	0
0		0	0	0	0
1.49046		0.37335	0	0	0
1.46921		0	1.81722	0	0
0		0	0	1.66893	0
0		0	0	0	0
1.43551		0	0	0.430363	2.03346
0		0	0	1.84641	0
0		0	0	2.14025	1.91651
1.5372		0	2.06608	0	0
1.53961		1.74905	0	1.05242	0
0		0	0	0	0
0		0	0	1.37452	1.81493
1.20914		0	1.35885	2.0636	2.03995
1.59932		0	0	0	0
1.06638		1.95194	0	0	0
0		2.08721	0	1.35818	2.07724
1.419		0	1.62468	2.0378	1.5957
0		0.282661	0.627269	2.08896	1.94263
0		0	0	2.16451	2.05739
0		1.66049	0.640974	0.433729	1.65084
0		0	1.00202	0	0
0		0	0	1.86497	0.531716
0		0	1.8531	2.14609	0
0		1.74685	2.13908	1.42173	0
0		2.16094	0	1.55359	2.18997
0		0	0	2.1405	0
1.68328		0	0	1.77996	0
0		0	0	0	0
1.54918		2.3495	0	0	0
1.15344		1.48919	0	1.38215	1.68074
0		1.31713	0	0	1.1927
1.65811		1.61203	0	0	0
0		0	0	2.15906	0
0		0	0	0	0
0		0	1.69106	0	0
0		1.63118	0	0	0
0.462912		0	0	0	0
1.51711		0	0	0	0
1.50462		0	0	0	0
1.06832		0	0	0	1.97597
1.44543		1.51537	0	1.3293	2.08606
0		0	0	0.755498	0
0		0	2.04517	2.10998	0
0		0	0	1.7231	0
0		0	2.03981	0	0
0		1.39461	0.660289	0	0
0		0	0	0	0
0		0	0	1.69731	1.9635
1.52178		0	0	0.792048	0
0		0.875562	0	1.93978	1.94689
1.29786		0	0	2.2389	0
0		0	0	1.68307	1.95052
1.14047		0	0	0	0
0		0	0	0	0
1.40066		0	0	2.07877	0
0		0	0	2.01252	2.07091
0		0	0	0	0
0		2.10754	0	0	0
0		0	0	1.84111	0
0		0	0	1.57485	2.25659
0		0	0	1.98465	0
0		2.04425	0	2.22715	0
0		0	0	1.42739	0
0		0	0	1.62052	0
0		0	0	0	0
0		0	0	2.06836	1.72668
1.09223		0	0	0	1.84688
0		1.40151	0	0	0
0		0	0	0	0
0		0	0	0	0
0		0	0	0	0
0		0	0	0	0
1.49453		0	0	0	0
0		0	0	0	1.84714
0		0	0	0	0
0		2.06291	0	0	0
0		0	0	0	1.93313
0		0	0.579652	0	0
0		0	0	1.78856	0
0		1.43957	0	0	2.16973
0		2.12762	0	0	0
1.5596		0	0	0	0
0		0	0	0	1.51564
0		0	0	0	0
1.38637		1.47607	0	0	0
0		0	0	1.54361	0
0		0	0	0	0
0		0	0	0	0
0		0	0	0	0
0		0	0	0	0
0		0	0	0	0
0		0	0	0	1.99675
0		0	0	0	0
0		0	0	0	0
1.02417		1.8946	1.72439	0	1.90559
0		0	0	0	0
0		0	0	0	0
0.7079		0	0	0	0
0		0	0	0	0
1.40853		0	1.7094	0	0
1.31902		0	0	0	1.97559
0		0	0	0	2.30678
0		0	0	0	0
0		1.81688	0	0	0
0		0	0	0	0.701849
0		0	0	0	0
1.47545		0	0	0	0
0		0	0	0	0
0.673456		0	0	0	0
1.56736		0	0	0	0.90059
0		2.08699	0	0	0
0.731139		0.203796	0	0	2.07787
0		0	1.96384	0	0
0		0	0	0	0
1.54887		0.987506	0	0	0
0		0	0	0	2.13237
0		0	0	0	0
0		1.00863	0	0	0
0		0	0	0	1.95435
1.7762		0	0	0	1.51418
0		0	0	0	2.22006
0		0	0	0	0
0		0	0	0	0
0		0	0	0	0
0		1.58177	0	0	0
1.4721		2.02719	0	0	1.79695
0.923196		0	0	0	0
0		0	0	0	0
0.108853		0	0	1.73635	2.36858
1.53685		0	0	0	0
0		0	0	0	0
0		1.85068	0	0	2.12711
0		0	0	0	0
0		0	0	0	0
1.63243		0	0	0	0
1.56096		0	0	2.12619	0
0.320097		0	0	0	0
1.45555		0	0	2.00693	2.24041
1.22477		0	0	0	0
0		0	0	0	0
1.75894		0	0	0	0
1.47027		0	0	0	0
0.211023		0	1.96906	0	0
1.79004		0	0	0	0
0		0.840458	2.17557	0	0
1.11574		0	0	0	0
0		0	0	0	1.95504
0.490041		0	0	0	0
0		2.12045	0	1.58906	0
0		0	0	0	0
0		0	0	0	0
0		0	0	0	2.03232
0		0	1.32354	0	0
1.57951		0	0	0	0
0		0	0	2.00151	1.44873
1.37344		2.55489	0	0	0
1.5117		0	0	0	0
1.49894		0	0	0	0
1.72093		2.12908	0	1.85359	0
0		0	0	0	0
0		0	0.900371	0	0
0		0	0	0	2.14951
1.63189		0	0	0	0
0		0	0.345311	2.07848	0
1.50263		0	0	0	0
0		0	0	0	0
0		0	0	0	1.85709
1.30413		0	0	0	0
0		2.07124	0	1.99513	0
1.3329		0	0	1.90127	0
0		0	0	0	0
0		2.08788	0	0	2.0105
0		0	0	0	0
0		0	0	0	0
0		1.75324	0	0	0
0		0.982764	1.89588	0	0
0		0	0	1.87729	0
0		1.38522	0	0	0
0.144641		0	0	0	0
0		1.64718	0	0	0.839071
		1.84624	0	0	0
		0	0	0	0
		0	0	0	0
		0	0	0	0
		0	0	0	1.89948
		0	0	1.7685	0
		0	0	0	0
		1.47738	0	0	0
		1.3074	0	0	0
		0	0	0	0
		0	0	0	0
		1.8215	0	0	0
		1.7599	0	0	0
		0	0	0	0
		0	0	0	0
		2.09156	0	0	0
		0	0.400606	1.76591	1.88887
		0	0	0	0
		0	0	0	0
		0	0	0	2.25055
		0	0	0	0
		0	0	0.835909	2.02826
		0	0	0	0
		0	2.21186	0	1.80215
		1.00025	0	0	0
		0	0	0	0
		0.918647	0	1.95125	0
		1.75168	0	0	0
		0	0	0	0.816196
		0	0	0	0
		0	0	0	0
		0	0	2.01706	0
		0	0	0	0
		0	0	0	0
		0	0	1.82155	0
		0	0	0	0
		0	0	1.51926	0
		0	0	1.91024	0
		0	0	1.69241	0
		0	0	0	0
		0	0	1.99811	2.33069
		0	0	1.41985	1.98484
		0	0	0	0
		0	0	1.69302	0
		1.61608	0	1.93214	0
		0	0	1.96795	0
		0	0	0	0
		0	0	1.55396	0
		1.88496	0	1.83068	0
		0	0	2.26503	1.91538
		0	0	2.06055	0
		0	0	2.07595	2.22058
		0	0	0	1.90719
		1.83869	0	0	0
		0.646285	0	0	0
		0	0	1.68503	0
		0	0	1.48399	0
		0	2.25134	1.51661	0.307432
		0	0	1.18454	0
		0	0	1.75184	0
		0	0	0	0
		1.94448	0	0	0
		0	0	1.83315	0
		0	0	0	0
		0	0	0	0
		0	0	0	0
		0	0	0	0
		1.39986	0	2.03375	0
		0	0	1.51751	0
		1.42189	0	0.813387	0
		0	0	1.66961	0
		0	0	1.94367	0
		0	0	0	0
		0	0	1.59956	0
		0	0	0	1.78388
		0	0	0	0
		0	0	1.66535	0
		0	2.05264	0	0
		0	0	1.85306	0
		0	0	0.200111	0
		0	0	1.9276	0
		0	0	1.96203	0
		0	0	0	0
		0	0	1.89294	0
		0	0	1.50526	0
		0	0	1.76091	0
		0	0	0	0
		0	0	1.79606	0
		0	0	1.66513	0
		0	0	1.76041	0
		0	0	0	0
		0	0	0	0
		0	0	0	0
		0	0	1.59534	0
		0	0	0	1.46665
		0	0	1.69089	0
		0	0	1.89644	0
		0	0	1.66623	0
		0	0	1.25013	0
		1.87065	0	1.72289	0
		0	0	0	0
		0	0	1.53782	0
		0	0	0	0
		1.98437	0	0	0
		1.45074	0	0	0
		0	0	0	0
		0	0	1.73968	0
		0	0	1.60844	0
		0.873213	1.92662	1.50855	0
		1.80602	0	0	0
		1.28322	0	0	0
		0	0	2.02001	0
		0	1.6569	0	0
		0	0.521462	0.653115	0
		0	0	0	0
		0	0	0	0
		0	0	1.2564	0
		1.85316	0	0	0
		0	0	2.04383	0
		1.88218	0	1.5025	1.65822
		0	0	1.38947	2.09291
		0	0	0	0
		0	0	0	0
		0	0	0	0
		0	0	0	0
		1.71136	0	0	0
		1.82688	0	1.87041	0
		1.83731	0	0	0
		0	0	0	0
		0	1.18855	0	2.17078
		1.95567	0	0	0
		0	0	0	0
		2.07544	0	0	0
		0	0.942513	0	0
		0	0	1.59534	1.38592
		0	0	0	0
		0	0	1.40068	0
		0	0	0	0
		0	0	0	0
		0	0	1.65353	0
		2.25685	0	0	0
		0	0	0	1.56504
		0	0	2.06397	0
		0	0	1.55505	0
		0	1.68894	0	0
		0	0	2.26545	0
		0	2.02815	1.75645	0
		1.85446	0	1.70244	0
		0	0	1.63895	0
		0	0	1.86409	0
		0	0	1.64175	0
		0	0	1.42485	0
		1.33998	0	1.9592	0
		0	0	0	0
		0	0	2.0346	0
		1.86019	0	1.915	0
		0	0	2.03918	2.20497
		0	0	0	0
		0	0	0	0
		0	0	0	0
		0	0	0	0
		0	0	2.04057	0
		0	0	1.54465	1.99579
		0.844153	0	1.46179	0
		0	0	1.33453	0
		0	0	1.81434	0
		0	0	1.38549	2.07165
		0	1.36345	1.42746	0
		0	0	0	0
		0	1.8545	1.50632	0
		2.24145	0.662511	0	0
		0	0	1.95706	0
		0	1.70779	0	0
		1.98117	0	1.45359	0
		0	0	1.59025	0
		0	0	0	0
		0	2.0146	0	1.18101
		0	0	1.4757	0
		0.299761	0	0	0
		0	0	0	0
		0	0	0	0
		0	0	1.45734	0
		0	0	1.60939	0
		0	0	1.91291	0
		0	0	1.7724	0
		0	0	1.38407	0
		0	0	1.37812	0
		0	1.63685	0	0
		1.92606	0	0.238064	0
		0	0	1.62256	0
		0	0	1.15704	0
		0	0	0	0
		0	0	1.38358	2.21402
		0	0	1.48421	2.23999
		0	0	1.54225	0
		0	0	1.41245	0
		0	0	1.67729	0
		1.6598	0	0	0
		0	0	0	0
		0	0	1.65708	0
		0	0	1.7747	0
		0	0	2.02122	0
		0	0	1.50978	0
		0	0	1.36611	0
		2.11179	0	0	0
		0	0	1.12756	1.7144
		0	0	1.63732	0
		0	0	0	0
		0	0	0	0
		1.98028	0	0.399449	0
		0	1.68314	1.69934	0
		1.86971	0	0	0
		0	0	1.47949	0
		0	0	1.21839	0
		0	0	0	0
		0	0	0	0
		0	0	2.01617	0
		0	0	0	0
		0	0	0	2.07707
		0	0	0	0
		0	0	0	0
		0	0	0	0
		0	0	0	0
		0	0	0	0
		1.50178	0	0	0
		0	0	2.14143	0
		1.99369	0	0	0
		0	0	0	0
		0	0	0	0
		0	1.69979	0	0
		0	0	1.5285	0
		0	0	0	0
		0	0	0	0
		0	0	2.08755	0
		0	0	0	0
			0	0	0
			0	0	1.80072
			0	0	0
			0	0	0
			0	1.70438	0
			0	2.16532	0
			0	0	2.29008
			0	0	0
			0	1.93828	0
			0	0	0
			0	0	0
			0	0	0
			0	0	2.49346
			0	1.95343	1.806
			0	2.11633	0
			0	0	0
			0	0.699922	0
			1.83458	0	1.92819
			0	2.07914	1.40651
			0	0	2.05787
			0	0	0
			0	0	0
			0	0	0
			0	0	0
			0	0	0
			0	0	0
			0	1.98053	0
			1.98775	0	0
			0	0	0
			0	0	0
			0	0	0
			0	0	0
			0	0	0
			0	1.93062	0
			0	0.664645	0
			0	0	0
			0	0	0
			0	0	0
			0	0	0
			0	0	0
			0	0	0
			0	0	0
			0	0	0
			0	0	0.550248
			0	2.12161	0
			0	0	0
			0	0	0
			0	0	0
			0	0	0
			0	0	0
			0	0	0
			0	0	0
			0	1.8588	0
			0	0	0
			0	0	0
			0	0	0
			0	0	0
			0	0	0
			0	0	0
			0	0	0
			0	0	0
			0.573289	0	0
			0	0	0
			0	0	0
			0	0	0
			0	1.12358	0
			0	0	0
			2.19016	0	0
			0	0	0
			0	0	0
			0	0	0
			0	2.01121	0
			0	0	0
			0	0	0
			0	0	0
			0	0.678012	0
			0	1.90674	0
			0	0	0
			0	1.61917	0
			0	1.71773	1.53298
			0	0	0
			0	0	0
			0	0	0
			0	0	0
			0	0	0
			0	0	0
			0	0	0
			0	0	0
			0	0	0
			0	0.231941	0
			0	0	0
			0	2.19066	0
			0	0	0
			0	1.96219	0
			0	2.1461	0
			0	1.88921	0
			0	0	0
			0	0	0
			0	0	0
			0	0	0
			0	0	0
			0	1.58187	1.71205
			0	0	0
			0	1.71357	0
			0	2.19247	0
			0	1.34983	0
			0	0	0
			0	1.35154	0
			0	0	0
			1.85067	0	0
			0	0	0
			0	0	0
			0	1.94166	0
			0	0	0
			0	0	0
			0	0	0
			0	0	0
			0	0	0
			0	1.24321	0
			0	1.90649	0
			0	1.5723	0
			0	0	0
			0	0	1.93084
			0	1.81515	0
			0	0	0
			0	0.881936	0
			0	0	0
			0	2.05602	0
			0	1.21702	0
			0	0	0
			0	2.01723	1.28566
			0	0	0
			0	0.708755	0
			0	0	0
			0	0	0
			0.666292	0	0
			0	1.9961	0
			0	0	0
			0	0	0
			0	2.00378	0
			0	0	0
			0	0	0
			0	2.36474	0
			0	0	0
			0	1.82719	0
			0	0	0
			0.383882	0	0
			0	0	0
			0	0	0
			0	0	0
			1.15393	0	1.54327
			0	0	0
			0	0	0
			0	0	0
			0	0	0
			0	1.90535	0
			1.89277	0	0
			0	0	0
			1.52173	0	1.89316
			0	0	1.81048
			0	2.07455	0
			0.586657	1.65723	0
			1.58439	0.757663	1.70664
			1.45998	2.01701	0
			0	1.8981	0
			2.52636	0	0.744357
			0	0	0
			0	1.75601	0
			0	0	0
			0	1.01359	0
			0	1.46208	0
			0	1.97532	1.87752
			0	0	0
			1.72133	0	1.68828
			1.9586	0	0
			0	0	0
			0	0	0
			0	0	1.91376
			0	1.73502	0
			0	1.95687	1.74324
			0	0	1.52067
			0	0	0
			1.72234	0	0
			0	0	0
			2.07957	0	0
			0	0	1.82857
			1.92446	0	0
			0	0	0
			0	0	0
			0	0	0
			0	0	0
			0.965397	2.29028	1.62501
			0	1.96194	1.82258
			0	0	0
			2.38463	1.22766	1.68023
			0	0	1.08776
			0	1.9947	0
			0	0	0
			0	0	1.90526
			0	0	1.75959
			0	2.02733	0
			0	0	0
			0	0	0
			0	2.13917	0
			0	0	0
			1.9603	0	0
			0	2.28802	0
			0	0	0
			0	0	1.24704
			0	2.0998	0
			0	2.13329	0
			0	0	0
			0	1.84038	0
			0	2.0145	0
			0	0	1.85898
			2.15219	0	1.83845
			0	0	0.877761
			0	0	1.69929
			0	0	0
			0	0	1.556
			0	1.46928	0
			0	2.21454	1.81184
			0	0	1.96105
			0	0.681355	0
			0	0	1.80325
			0	0	1.83408
			0	0	1.95112
			0	1.60918	0
			0	0	0
			0	0	0
			0	0	0
			0	0	0.912988
			0	0	1.77345
			0	0	1.73977
			0	0	0
			0	0	0
			0	0	1.11177
			0	0	0
			0	0	1.9424
			2.02164	0	2.26251
			0	1.64921	2.36348
			0	0	1.75866
			2.28272	1.77202	1.83666
			0	0	1.1091
			2.01461	0	1.73292
			1.83639	0	1.65913
			0	0	0
			0	2.03406	1.56257
			0	0	1.8848
			1.61023	0	2.05031
			0	0	0
			0	2.17605	0
			0	1.86411	0
			1.75583	2.10181	0
			1.07324	1.05578	0
			2.23994	0	0
			0	1.90133	1.96221
			0	0	0
			0	0	2.36532
			0	1.95247	0
			2.00352	0	2.0122
			0	0	1.69538
			0	0	0
			1.41641	0	0
			2.07821	0	0
			1.93865	0	0
			0	0	0
			1.8539	1.86902	0
			0	0	0
			0	0	0
			0	2.03533	1.34306
			0	0	0
			1.49281	0	2.17418
			0	2.10699	0
			0	0	0.751093
			0	0	0.272981
			0	0	0
			0	0	0
			0	2.13004	0
			0	0	0
			0	0	0
			1.1652	0	0
			0	2.02029	1.05483
			0	0	0
			0	1.86589	0
			0	0	1.77943
			0	0	0
			0	0	0
			0	1.92376	1.54424
			0	0	0
			0	0	0
			2.02123	2.07093	0.809346
			0	0	0
			0	1.91668	0
			0	0	0
			0	0	0
			0	1.16947	2.16446
			0	2.08519	0
			0	0	0
			0	1.41413	1.84079
			2.23086	0	1.66598
			0	2.13399	0
			0	0	0
			0	0	0
			1.97664	0	0
			2.111	0	0
			0	0	0
			2.01123	0	0
			0	1.65867	0
			0	0	0
			2.1498	2.02856	0
			0	0	2.33408
			0	2.16392	0
			0	0	1.16719
			0	0	0
			0	0	0
			1.84302	0	0
			1.43638	0	1.96842
			0	1.02023	0
			0	0	0
			0	0	0
			0	0	0
			0	0	0
			0	0	0
			0	0	0
			0	0	0
			2.26043	0.923196	2.18382
			0	0	0
			0	0	1.76331
			2.08715	0	0
			0	0	0.133064
			0	0	0
			0	0	0
			0	0	1.30645
			0	1.74096	0
			0	0	0
			0	2.26548	0
			2.06442	0	0
			1.69061	0	2.07943
			0	1.7398	0
			1.86577	0	0
			0	0	0
			0	0	0.957841
			0	0	2.16325
			0	2.16163	0
			0	1.84161	0
			0	0	1.09507
			0.685368	0	1.69212
			0	0.675824	2.25435
			0	1.96459	0
			0	1.24471	1.3703
			0	0	0
			0	0	0
			0	1.9827	0
			0	0	0
			0	0	0
			0	1.63224	0
			0	0	0
			0	1.26089	1.90162
			1.59079	0.158479	0
			2.0217	2.00017	0
			0	0	0
			0	1.56053	0
			0	1.90255	0
			0	0	0
			0	0	0
			0	0	1.91868
			0.500074	1.52	0
			0	0.307717	0
			0	1.51189	0
			0	0	0
			2.06935	2.09261	0
			0	1.7485	0
			0	1.75088	1.8972
			0	2.00046	2.02192
			0	1.84609	0
			2.01387	0	0
			2.07571	2.00933	0
			0	0.853227	0
			0	1.68062	0
			0	0	0
			0	1.59227	0
			0	2.00449	0
			0	0	0
			1.1197	2.21902	1.92479
			0	2.00136	0
			0	0	1.92696
			0	2.35195	0
			0	1.24115	0
			0	0	2.23395
			0	0	0
			0	1.20975	0.359006
			1.98187	1.84021	0
			0	0	0
			0	0	0
			0	0	0
			0	2.1465	0
			0	1.08093	0
			0	1.54656	0
			0	1.92656	0
			0	0	0
			0	0	0
			0	0	0
			0	0	2.01726
			0	1.70333	0
			0	0	1.82923
			0	1.45515	1.86134
			0	0	0
			0	0	0
			0	0	0
			0	1.85696	0
			2.02832	1.28295	0
			0	1.71052	0
			0	1.59903	0
			0	0	0
			0	0	0
			0	1.76339	0
			2.37461	1.97645	2.11576
			0	1.73081	0
			0	0	0
			0	0	0
			0	0	0
			1.99243	1.45243	0
			0	0	0
			0	1.84095	0
			0	2.06903	0
			0	0	0
			0	1.87754	0
			0	0	0
			0	2.18076	0
			0	0.354672	0
			0	0	0
			0	0	2.28686
			0	0	0
			0	0	0
			0	1.43417	0
			0	2.02634	0
			0	0	2.13841
			1.55092	0	0
			0	2.11007	2.13195
			1.55304	1.14876	0.462327
			1.9617	1.57602	0
			0	1.22623	0
			0	2.19251	0
			0	1.5769	0
			0	0	0
			0	0	1.94534
			1.8421	1.51968	0
			0	0	0
			0	0	0
			0	0	0
			0	0	2.20425
			0	1.37136	2.16893
			0	1.75458	0
			0	0	2.1206
				0	0
				1.96088	1.98427
				1.85101	0
				1.69888	2.11299
				0	0
				0	0
				1.60637	0
				0	0
				0	2.29698
				0	0
				1.82856	0
				1.42276	0
				0	1.92518
				0	0
				0	2.30339
				2.24158	0
				1.78849	2.37249
				2.09961	0
				1.3449	0
				1.88465	0
				1.92938	2.16931
				1.66155	0
				0	0
				1.87215	0
				0	0
				1.72977	2.30368
				1.59315	0
				2.11829	0
				1.67851	2.09471
				1.66398	0
				0	2.31026
				1.87183	2.11699
				0	0
				0	0
				1.56509	2.10877
				1.36146	0
				0	0
				1.6804	0
				2.18786	0
				0	0
				0	0
				0	0
				2.06482	2.03313
				1.79592	1.2348
				0	0
				0	0
				1.14063	2.11084
				0	0
				2.28371
				1.45923
				1.92684
				0.83767
				1.59261
				1.47584
				0
				1.88532
				1.26045
				0
				0.7116
				0.198904
				1.25725
				0
				1.93466
				1.74705
				0
				0
				0
				1.62758
				0
				1.43694
				0
				0
				0.486516
				1.99756
				2.10107
				0
				0
				1.90041
				0.732658
				0
				1.90913
				0
				0
				0
				1.97103
				1.47317
				1.48573
				1.55202
				0
				0
				1.90284
				1.7711
				0.57692
				1.48832
				0
				1.08346
				1.96325
				0
				2.25485
				2.08593
				0
				1.5731
				1.78683
				0
				2.08038
				1.96727
				0
				0
				0
				0
				0
				0
				0
				2.00303
				1.97102
				1.99169
				0
				0
				0
				0
				0
				2.29061
				0
				0
				0
				0
				0
				2.36319
				0.556365
				0
				1.82349
				1.92885
				0
				0
				0
				2.06988
				0
				0
				0
				0
				0
				2.24771
				0
				0
				0
				0
				0
				0
				1.87279
				0
				0
				0
				0
				0
				0
				1.17049
				0
				2.20819
				0
				0
				0
				0
				0
				0
				0
				0
				1.83302
				0
				0
				0
				2.36325
				0
				0
				0
				1.44251
				2.0126
				0.414522
				2.3108
				0
				0
				0
				0
				0
				0
				0
				0
				0
				0
				0
				1.19239
				0
				0
				0
				0
				1.85786
				0
				0
				0
				1.96506
				2.00197
				2.14125
				0
				2.03369
				0
				0
				0
				2.06458
				0
				0
				0
				0
				0
				2.03707
				0
				0
				0
				0
				0
				1.94199
				1.70505
				2.03212
				0
				0
				0
				0
				0
				2.05848
				0
				0
				2.26707
				0
				2.12076
				2.01048
				0
				0
				0
				2.08715
				0
				0
				0
				1.91401
				0
				1.78707
				1.96836
				1.93462
				0
				0
				0
				2.06921
				0
				0
				0
				0
				0
				1.97727
				1.82844
				0
				1.44291
				0
				0
				0
				0
				1.6908
				2.02766
				0
				0.865422
				0
				0
				0
				2.06073
				1.97472
				0
				0
				0
				0
				2.32561
				0
				1.92442
				0
				1.97085
				0
				0
				0
				1.79716
				0
				0.375365
				1.7829
				0
				1.74441
				0
				1.73496
				0
				1.72089
				0
				2.08041
				2.12933
				1.85357
				0
				0
				1.93445
				2.06411
				0
				0
				1.98366
				2.20311
				1.27525
				1.8876
				2.20789
				1.99191
				0
				0
				0
				1.96926
				0
				1.35943
				1.86404
				1.79536
				0
				1.16614
				0
				1.97479
				0
				0
				2.10086
				1.96868
				1.1354
				0
				0
				0
				1.70337
				0
				0
				0
				0
				0
				2.01568
				0
				0
				1.96522
				1.82985
				1.89401
				1.76457
				1.02218
				0
				0.256732
				0
				0
				0
				2.03593
				0
				1.67312
				1.45881
				1.92918
				1.84289
				0
				2.04145
				1.65974
				0
				1.78831
				2.08033
				1.74115
				0
				0
				0
				1.36807
				0
				0
				1.98042
				0
				0
				0
				0
				0
				0
				2.0899
				0
				0
				0
				0
				1.67252
				0
				1.76045
				0
				0
				1.91579
				0
				0
				0
				1.61402
				2.10197
				1.40488
				0
				0
				0
				2.01508
				0
				0
				1.90107
				0
				1.70693
				0
				0
				0
				2.06515
				0.609552
				1.7706
				2.00657
				0
				0
				0
				0
				0
				1.1627
				1.20081
				0
				0
				2.16299
				0
				0
				0
				1.94319
				1.5212
				0
				0
				1.99959
				1.42384
				0.958051
				0
				1.95313
				1.62392
				1.81457
				1.76585
				0
				2.0784
				0
				2.16452
				1.9777
				0
				1.78223
				1.64286
				1.54631
				0
				1.91601
				0.872349
				0
				0
				0
				1.93723
				1.75498
				1.09462
				0
				1.89761
				1.87915
				1.6955
				1.74777
				2.39663
				1.9824
				0
				0
				1.86558
				1.94466
				0
				1.85535
				0
				1.91268
				0
				0
				1.70755
				0
				0
				2.10926
				1.40744
				1.98161
				0
				0
				1.90364
				0
				1.77663
				0.99152
				1.51841
				1.68188
				0
				0
				1.69864
				0
				1.71464
				1.82749
				0
				1.81808
				0.447554
				1.57462
				1.17264
				0
				1.21657
				1.80897
				2.05295
				1.34454
				2.05489
				0
				1.86601
				2.02517
				1.97088
				1.08295
				0
				0.189242
				0
				0
				2.00054
				0
				1.57145
				1.83385
				1.4741
				1.63556
				0.863279
				0
				1.3447
				0
				2.05373
				0
				0
				1.56205
				1.34475
				0
				0
				1.90277
				1.70411
				1.95663
				1.85911
				1.6759
				1.38781
				1.94393
				1.53906
				0
				1.09497
				1.85075
				0
				0.369334
				0
				1.74753
				1.59352
				1.65641
				1.75547
				1.87417
				0
				0
				1.73433
				0
				1.66748
				0
				1.85096
				1.69598
				1.22071
				1.73866
				2.17218
				0
				1.51134
				0
				2.3327
				0
				1.75461
				1.89487
				2.04378
				1.92485
				0
				0
				0
				1.7204
				1.92119
				1.89483
				1.31533
				1.87425
				2.12689
				0
				1.65324
				1.66157
				1.94903
				0.918965
				0
				1.1857
				0
				1.67534
				0
				0
				2.09124
				1.86259
				2.00972
				0
				0
				1.7131
				0
				0
				1.96894
				1.4721
				1.97194
				1.6284
				0
				0
				0
				0
				0
				1.6902
				0
				1.92675
				0
				1.68791
				1.20767
				0
				0
				0
				2.18691
				1.76861
				1.01016
				0
				0
				0
				1.79189
				1.80198
				1.61414
				2.14696
				1.77591
				0
				0
				1.82023
				1.58611
				0
				1.85542
				2.10736
				2.03495
				0
				2.52738
				0
				1.95918
				1.38582
				1.53435
				1.67812
				1.81845
				1.50132
				0.414268
				1.79764
				1.64784
				0
				0
				1.71621
				2.02284
				1.86175
				0
				1.65671
				0
				2.0192
				1.71549
				1.96889
				2.06867
				0
				0
				1.84701
				0.740967
				1.84773
				1.86963
				0
				1.66735
				1.86702
				1.79559
				0.504225
				0
				0
				2.24297
				2.02686
				1.73551
				0
				0.348163
				1.87848
				1.10626
				0
				1.62152
				1.83847
				0.294277
				0
				2.36716
				0
				0
				1.65412
				2.19466
				0
				1.93234
				0
				0
				0
				0
				1.0584
				0
				0
				0
				0
				1.39442
				1.79785
				0
				0
				0
				1.98514
				0
				0
				2.07737
				1.43489
				0
				0
				1.81256
				0
				0
				1.67336
				0
				0
				1.90743
				0
				1.37551
				1.82871
				0
				1.55466
				0
				1.52862
				2.16476
				0
				0
				2.10601
				0
				0
				0
				2.07738
				0
				0
				0
				0
				1.22039
				0
				0.314813
				0
				0
				0
				1.82947
				2.07675
				1.74568
				0
				0
				0
				0
				2.03874
				1.80993
				1.42963
				2.06595
				1.36525
				0
				1.61329
				0
				2.03374
				0
				0
				0
				0
				1.94575
				2.12679
				0
				2.11803
				1.0748
				0
				0
				0
				0
				0
				0
				0
				1.83383
				0
				0
				1.75436
				1.50243
				0
				1.96482
				0
				0
				0
				1.98243
				2.26079
				1.36848
				2.13397
				1.91385
				1.69994
				0
				0
				0
				1.76134
				2.19334
				0
				1.29528
				1.90087
				1.74345
				1.5128
				1.41341
				1.94024
				0
				2.19036
				0
				0
				1.98164
				1.77825
				1.64563
				1.92677
				0
				1.81789
				0
				0
				1.62883
				1.99921
				0
				0
				1.95897
				0
				0
				0
				1.87753
				0
				0
				1.35998
				0
				1.42217
				0
				0
				0
				1.61332
				0.973516
				2.14773
				0
				0
				0
				1.84025
				2.24599
				0
				1.7325
				0
				0
				2.32669
				0
				2.08239
				1.85528
				1.96689
				0
				0
				0
				2.28257
				1.84266
				0
				1.26574
				2.07277
				1.51574
				1.82624
				0
				0
				1.90413
				0
				0
				0
				0
				1.93627
				2.2714
				2.12001
				2.00848
				0
				0
				0
				1.99811
				0
				0
				2.11798
				0
				1.77668
				0
				1.86405
				0
				0
				0
				0
				2.3352
				1.5025
				0
				0
				2.19492
				0.851406
				0
				1.67322
				0
				0
				2.17681
				1.76225
				0
				0
				0
				0
				0
				0
				0
				0
				0
				2.38795
				1.40446
				0
				1.40237
				0
				2.2653
				0
				0
				1.95181
				0
				2.09805
				1.57469
				0
				1.99395
				2.10882
				0
				1.62694
				0
				0
				2.02955
				1.68069
				0
				0
				0
				0
				1.54903
				0
				1.70005
				0
				0.296759
				0
				1.78739
				2.22494
				0
				0
				1.57142
				1.88679
				0
				0
				0.580651
				2.12885
				0
				1.90851
[truncated: 5 more rows]

## Sheet: Extended Data Figure 7J
Sample	GOBP_DNA_REPAIR	Response	Subtype
Patient10-Baseline	0.247277	NR	CD4T
Patient10-Baseline	0.247765	NR	CD8T
Patient10-Baseline	0.248004	NR	gdT
Patient10-Baseline	0.236594	NR	Monocyte
Patient10-Baseline	0.232906	NR	Neutrophil
Patient10-Baseline	0.24595	NR	NK
Patient10-Baseline	0.240826	NR	panDC
Patient10-Baseline	0.233751	NR	Platelet
Patient11-Baseline	0.247681	R	Bcell
Patient11-Baseline	0.246783	R	CD4T
Patient11-Baseline	0.247127	R	CD8T
Patient11-Baseline	0.24878	R	gdT
Patient11-Baseline	0.235717	R	Monocyte
Patient11-Baseline	0.227843	R	Neutrophil
Patient11-Baseline	0.245498	R	NK
Patient11-Baseline	0.241804	R	panDC
Patient11-Baseline	0.233772	R	Platelet
Patient12-Baseline	0.245587	R	Bcell
Patient12-Baseline	0.244515	R	CD4T
Patient12-Baseline	0.24541	R	CD8T
Patient12-Baseline	0.232684	R	Monocyte
Patient12-Baseline	0.241483	R	NK
Patient12-Baseline	0.23979	R	panDC
Patient12-Baseline	0.23101	R	Platelet
Patient13-Baseline	0.242375	R	CD4T
Patient13-Baseline	0.245107	R	CD8T
Patient13-Baseline	0.250241	R	gdT
Patient13-Baseline	0.236758	R	Monocyte
Patient13-Baseline	0.236118	R	Neutrophil
Patient13-Baseline	0.243885	R	NK
Patient13-Baseline	0.240203	R	panDC
Patient13-Baseline	0.227826	R	Platelet
Patient14-Baseline	0.244691	NR	CD4T
Patient14-Baseline	0.245487	NR	CD8T
Patient14-Baseline	0.242993	NR	gdT
Patient14-Baseline	0.233154	NR	Monocyte
Patient14-Baseline	0.24418	NR	NK
Patient14-Baseline	0.240998	NR	panDC
Patient14-Baseline	0.232397	NR	Platelet
Patient15-Baseline	0.236691	R	CD4T
Patient15-Baseline	0.239147	R	CD8T
Patient15-Baseline	0.220423	R	Erythrocyte
Patient15-Baseline	0.233495	R	Monocyte
Patient15-Baseline	0.214622	R	Neutrophil
Patient15-Baseline	0.235679	R	NK
Patient15-Baseline	0.24341	R	panDC
Patient15-Baseline	0.224153	R	Platelet
Patient17-Baseline	0.238043	R	CD4T
Patient17-Baseline	0.239	R	CD8T
Patient17-Baseline	0.222348	R	Erythrocyte
Patient17-Baseline	0.238403	R	gdT
Patient17-Baseline	0.235695	R	Monocyte
Patient17-Baseline	0.233296	R	NK
Patient17-Baseline	0.241635	R	panDC
Patient17-Baseline	0.230296	R	Platelet
Patient18-Baseline	0.243791	NR	CD4T
Patient18-Baseline	0.246753	NR	CD8T
Patient18-Baseline	0.247701	NR	gdT
Patient18-Baseline	0.236814	NR	Monocyte
Patient18-Baseline	0.233123	NR	Neutrophil
Patient18-Baseline	0.244605	NR	NK
Patient18-Baseline	0.240483	NR	panDC
Patient18-Baseline	0.229667	NR	Platelet
Patient19-Baseline	0.2447	R	CD4T
Patient19-Baseline	0.246345	R	CD8T
Patient19-Baseline	0.245539	R	gdT
Patient19-Baseline	0.23872	R	Monocyte
Patient19-Baseline	0.24026	R	Neutrophil
Patient19-Baseline	0.24531	R	NK
Patient19-Baseline	0.242617	R	panDC
Patient19-Baseline	0.237664	R	Platelet
Patient20-Baseline	0.244981	NR	CD4T
Patient20-Baseline	0.244821	NR	CD8T
Patient20-Baseline	0.232724	NR	Monocyte
Patient20-Baseline	0.244086	NR	NK
Patient20-Baseline	0.241337	NR	panDC
Patient20-Baseline	0.228553	NR	Platelet
Patient21-Baseline	0.245254	R	CD4T
Patient21-Baseline	0.245187	R	CD8T
Patient21-Baseline	0.233234	R	Monocyte
Patient21-Baseline	0.245126	R	NK
Patient21-Baseline	0.242962	R	panDC
Patient21-Baseline	0.220961	R	Platelet
Patient22-Baseline	0.236505	R	CD4T
Patient22-Baseline	0.235216	R	CD8T
Patient22-Baseline	0.216296	R	Erythrocyte
Patient22-Baseline	0.238087	R	gdT
Patient22-Baseline	0.234181	R	Monocyte
Patient22-Baseline	0.236006	R	NK
Patient22-Baseline	0.241634	R	panDC
Patient22-Baseline	0.236345	R	Platelet
Patient23-Baseline	0.237856	NR	CD4T
Patient23-Baseline	0.239701	NR	CD8T
Patient23-Baseline	0.219561	NR	Erythrocyte
Patient23-Baseline	0.249996	NR	gdT
Patient23-Baseline	0.231877	NR	Monocyte
Patient23-Baseline	0.236077	NR	NK
Patient23-Baseline	0.244023	NR	panDC
Patient23-Baseline	0.231544	NR	Platelet
Patient24-Baseline	0.247413	NR	CD4T
Patient24-Baseline	0.248683	NR	CD8T
Patient24-Baseline	0.214925	NR	Erythrocyte
Patient24-Baseline	0.249969	NR	gdT
Patient24-Baseline	0.235806	NR	Monocyte
Patient24-Baseline	0.226379	NR	Neutrophil
Patient24-Baseline	0.246962	NR	NK
Patient24-Baseline	0.239792	NR	panDC
Patient24-Baseline	0.233439	NR	Platelet
Patient25-Baseline	0.246724	NR	CD4T
Patient25-Baseline	0.246568	NR	CD8T
Patient25-Baseline	0.248432	NR	gdT
Patient25-Baseline	0.235867	NR	Monocyte
Patient25-Baseline	0.221446	NR	Neutrophil
Patient25-Baseline	0.246469	NR	NK
Patient25-Baseline	0.223218	NR	Platelet
Patient30-Baseline	0.246069	R	Bcell
Patient30-Baseline	0.242542	R	CD4T
Patient30-Baseline	0.243814	R	CD8T
Patient30-Baseline	0.235436	R	Monocyte
Patient30-Baseline	0.242719	R	NK
Patient30-Baseline	0.222723	R	Platelet
Patient31-Baseline	0.247426	NR	CD4T
Patient31-Baseline	0.247171	NR	CD8T
Patient31-Baseline	0.248883	NR	gdT
Patient31-Baseline	0.23626	NR	Monocyte
Patient31-Baseline	0.223846	NR	Neutrophil
Patient31-Baseline	0.247042	NR	NK
Patient31-Baseline	0.240646	NR	panDC
Patient31-Baseline	0.234566	NR	Platelet
Patient6-Baseline	0.244527	NR	CD4T
Patient6-Baseline	0.246382	NR	CD8T
Patient6-Baseline	0.233936	NR	Erythrocyte
Patient6-Baseline	0.250856	NR	gdT
Patient6-Baseline	0.23641	NR	Monocyte
Patient6-Baseline	0.237205	NR	Neutrophil
Patient6-Baseline	0.245211	NR	NK
Patient6-Baseline	0.238688	NR	panDC
Patient6-Baseline	0.231731	NR	Platelet
Patient8-Baseline	0.249742	R	Bcell
Patient8-Baseline	0.246875	R	CD4T
Patient8-Baseline	0.247334	R	CD8T
Patient8-Baseline	0.24586	R	gdT
Patient8-Baseline	0.236367	R	Monocyte
Patient8-Baseline	0.233855	R	Neutrophil
Patient8-Baseline	0.246628	R	NK
Patient8-Baseline	0.240914	R	panDC
Patient8-Baseline	0.231015	R	Platelet
Patient9-Baseline	0.246646	NR	CD4T
Patient9-Baseline	0.247447	NR	CD8T
Patient9-Baseline	0.24459	NR	gdT
Patient9-Baseline	0.237323	NR	Monocyte
Patient9-Baseline	0.22581	NR	Neutrophil
Patient9-Baseline	0.245508	NR	NK
Patient9-Baseline	0.241736	NR	panDC
Patient9-Baseline	0.228489	NR	Platelet

## Sheet: Extended Data Figure 7K
Young	Old
1083	1211
689	1516
1639	1135
1540	1107
1335	1052

[truncated: 1 more sheets: Extended Data Figure 7L]
