# Supplementary material for: Age-associated nicotinamide adenine dinucleotide decline drives CAR-T cell failure
Source: Nat Cancer. 2025 May 20;6(9):1524–36. doi: 10.1038/s43018-025-00982-7 (PMC12463664; doi:10.1038/s43018-025-00982-7)
Supplement: Supplementary file 14 — Statistical source data. [file 43018_2025_982_MOESM14_ESM.xlsx]

## Sheet: Extended Data Figure 8A
Age	CCR7hiCD45RAhi	CCR7lowCD45RAlow
39	30	34.9
40	46.9	24.6
46	30	35.7
47	3.55	83.8
51	31.4	32.7
52	26.5	17.4
54	11.9	48.7
55	14.7	55.3
57	18.2	36.4
60	12.6	65
62	21.3	43.8
65	11.5	56.9
66	6.25	56.9
67	23.4	40.6
68	8.24	57.8
72	11.9	45.1
74	4.27	73.6
74	6.34	54.3
78	36.5	26.6
79	7.96	70.5
80	9.8	48
81	6.58	67
84	6.51	69.8
85	6.32	57.6

## Sheet: Extended Data Figure 8B
Time (minutes)	Young								Old								Old Combo
1.41438	83.9884	82.649	84.9636	82.8674	100.22	82.8158	73.747	89.0512	67.6939	63.7338	75.0448	73.6715	92.6488	71.9154	78.3093	71.2055	79.7339	80.7486	85.7318	89.4941	98.2678	107.459	92.9419	84.6139
7.98076	79.8845	78.0374	77.9423	74.7257	90.8888	76.3105	68.8441	83.0859	63.9678	59.4137	73.45	67.8688	102.294	66.1366	74.3825	65.8826	74.4428	76.863	80.6187	82.7953	88.6395	101.828	86.4045	78.121
14.5593	79.0935	76.1554	75.5658	71.2858	88.7916	74.738	66.2623	80.5326	62.7009	58.8916	71.7682	68.1687	87.0202	71.9149	72.4046	64.6553	71.7716	75.1508	78.575	80.0972	84.8084	73.5601	83.1703	76.0501
21.2301	20.2535	14.1665	22.236	29.4754	15.4368	14.0689	12.9899	19.5779	15.5811	12.8928	22.7175	12.3633	47.7857	24.6755	26.3923	12.4488	20.1108	15.0974	14.6498	12.3188	11.0503	32.8994	22.4673	12.9107
27.8086	21.6584	16.044	22.7685	29.3052	16.0365	15.2753	13.3379	19.8868	19.1144	13.2707	24.7594	16.4548	55.5106	26.5015	28.569	15.174	27.149	14.7551	14.769	13.3457	11.8574	38.5523	20.5452	16.1661
34.4149	21.3181	16.6665	24.2404	26.6793	16.9213	17.4834	14.3664	21.455	31.4503	12.1798	24.572	18.1885	51.9928	28.045	35.0171	16.0745	34.1777	14.7247	15.0524	14.2831	12.4865	45.0438	21.7378	17.2172
41.0932	154.727	154.869	131.786	134.108	176.241	147.435	135.918	161.258	115.625	113.357	124.983	127.073	105.221	114.195	117.522	128.65	142.413	162.737	177.231	181.569	196.157	101.382	166.999	173.163
47.6824	154.226	150.515	127.79	131.531	171.571	141.84	133.417	154.077	112.97	112.271	123.132	121.196	106.2	107.937	118.362	122.523	141.583	159.197	172.191	171.118	194.25	98.332	159.075	172.016
54.2716	146.091	144.159	125.4	124.956	172.263	137.254	130.787	144.525	111.89	109.994	119.559	119.568	100.102	103.375	115.298	115.975	142.838	163.718	175.938	177.14	195.699	104.537	163.89	167.363
60.939	14.1255	9.13199	18.9042	21.9179	6.3586	11.3755	8.9266	12.4985	16.3202	7.5633	12.0106	9.93017	44.5634	37.95	28.0718	5.51154	17.4784	7.59669	6.79833	4.48295	6.08755	60.0599	15.4306	5.59382
67.5487	16.2784	10.8591	20.3201	25.8371	8.94076	12.4737	10.5096	14.3693	17.9844	7.88764	15.8799	11.3528	39.4956	23.2502	30.3514	8.17909	18.8723	10.0487	10.0164	9.48489	10.4875	58.7045	16.6765	9.18474
74.1482	15.7106	12.9998	20.765	27.133	8.76895	13.4719	11.0214	13.4602	18.0731	6.88295	16.8752	12.2078	41.1129	25.473	32.3726	8.98007	19.053	9.46688	10.1334	9.24657	11.4167	58.8885	18.5966	9.54315

## Sheet: Extended Data Figure 8C
Old	Old Treatment
35.7	47.6
51.9	57
16.6	25.5
8.3	11.49

## Sheet: Extended Data Figure 8D
Time (minutes)	CAR Y 28Z						CAR O 28Z						CAR O+ 28Z
1.41438	136.047	126.785	129.493	122.897	142.063	142.33	111.352	102.086	105.894	111.423	119.311	121.294	133.829	141.532	148.875	155.86	157.466	152.409
7.98076	128.14	121.869	121.408	116.9	133.561	132.034	104.342	95.6826	100.846	104.772	112.204	113.689	126.856	132.891	141.199	146.375	148.777	143.054
14.5593	126.136	119.44	120.028	115.404	130.484	127.888	101.767	94.621	99.0948	102.476	109.859	110.831	123.345	130.801	139.986	144.799	146.255	140.509
21.2301	59.0504	77.5668	66.5922	76.9613	73.2141	82.6374	64.8997	56.1792	59.5219	74.4698	65.7548	54.6639	71.7666	75.8447	85.8429	71.1705	77.2811	76.0633
27.8086	68.1196	74.2714	65.2049	72.9953	67.3494	78.437	59.0059	52.9815	61.0271	69.0998	73.1138	56.0649	72.2839	75.8524	83.8728	78.1382	74.0646	75.667
34.4149	73.372	74.9195	69.2031	75.7945	69.6383	78.3142	58.9101	57.9122	62.3654	69.3905	76.1336	58.7773	75.3992	78.5383	87.1842	84.78	79.141	82.8685
41.0932	224.025	212.997	235.192	215.372	223.495	237.886	173.409	167.822	181.281	158.614	170.91	177.953	203.92	208.237	212.157	237.663	243.89	232.682
47.6824	224.832	214.206	223.347	203.616	216.365	225.13	166.787	152.732	177.474	159.718	160.081	174.786	191.552	216.156	213.03	225.215	223.569	224.732
54.2716	208.51	197.211	206.025	191.028	203.69	213.395	159.982	141.726	160.315	149.19	146.785	166.108	186.292	208.801	211.057	213.055	218.034	215.079
60.939	17.5063	17.9074	16.8378	23.5378	22.4636	16.9676	14.053	14.7009	9.98779	20.2012	22.9196	16.0317	20.3554	17.8036	21.5107	21.7469	16.6831	17.2752
67.5487	19.7092	21.4712	19.7521	26.3558	24.1385	20.7879	15.9177	16.8892	12.6466	23.74	26.1602	18.9391	21.4651	20.9481	22.8949	23.5165	18.5258	19.1632
74.1482	20.4757	21.6215	19.8626	27.1442	25.1799	21.196	14.4876	15.1776	12.055	22.412	25.9973	18.3892	22.3387	20.8352	23.3835	23.3205	19.6782	19.1173

## Sheet: Extended Data Figure 8E
Old	Old Combo
51.7	48.4
60.9	92
68.6	85.5
50.6	64

## Sheet: Extended Data Figure 8F
Old	Old 78c + NMN
10.4	19.9
6.88	12.3
5.8	7.06
40.4	45.7
23.7	45.4

## Sheet: Extended Data Figure 8G
Time (minutes)	Young						Old						Old NMN +78c
1.31066	39.8257	36.9708	33.6635	36.9004	36.0573	42.9071	19.8814	18.5564	19.4898	16.3831	20.5163	17.2775	17.1554	21.2017	19.4433	14.0522	24.9896	18.318
7.82107	37.1211	32.9047	31.0486	32.9801	33.1153	37.9226	18.9024	16.7963	17.0476	15.2827	19.3403	15.3023	16.781	20.3988	20.6605	12.3569	17.5986	19.0883
14.3359	35.3142	32.2502	29.5493	32.2783	32.7454	37.7792	18.7923	15.4661	16.482	14.9497	18.5657	14.3649	17.5814	20.9833	19.7832	14.2897	19.2191	20.1247
20.967	23.5212	17.7796	18.7926	17.4946	19.5929	28.7441	13.0883	9.77216	9.03122	9.18019	13.6439	12.1111	8.38174	13.7159	18.234	8.25236	8.14545	14.8183
27.4839	22.1662	16.7285	18.3491	15.2919	18.4958	26.8085	12.2083	7.85928	8.69675	8.11346	13.5506	11.0527	8.06008	13.0809	18.2819	9.16796	8.4933	15.0751
34.0151	23.0499	17.0386	17.8119	16.3735	20.1805	27.8845	12.8691	7.3065	11.6931	9.29535	14.7688	14.2048	8.3956	14.6303	18.041	10.2014	9.79889	17.8939
40.6173	66.044	79.2668	64.4994	66.9735	67.4509	80.6576	42.7705	38.2265	49.6671	41.3345	46.1382	41.6434	51.1927	59.5625	59.3615	53.095	56.0152	48.4913
47.135	57.8604	68.8528	63.2497	68.595	62.9242	76.4869	36.6874	33.4898	40.822	41.4444	40.5425	38.3698	48.9753	54.0908	53.9263	42.7265	53.2383	49.3272
53.6667	55.17	64.3076	60.4272	64.9957	60.1614	73.3787	36.049	32.443	37.2898	38.2115	39.8241	37.1862	42.3427	49.0697	45.8778	41.9262	49.982	46.8616
60.2717	16.5667	9.63382	11.4205	8.52233	11.5636	21.8963	9.25373	4.05816	7.71647	10.5792	8.67446	6.97561	4.08179	8.09813	15.4085	6.52742	5.58523	13.9684
66.7936	16.7253	10.223	12.352	9.67676	13.1027	24.6257	11.7777	5.03402	8.1225	11.2538	10.2798	7.56905	3.80579	8.31682	14.9517	7.96314	5.54661	15.1709
73.3271	16.6718	10.7008	12.0465	10.28	17.5599	38.641	11.7519	5.34899	9.03946	10.3226	10.7696	7.70428	4.47363	8.13911	15.2744	7.50425	8.18503	14.8229

## Sheet: Extended Data Figure 8H
Old	Old 78c + NMN
22.7	17.9
48.4	75.2
49.5	52
85.4	35.2
25.6	18.8
